# Supplementary material for: Suppressing electron-phonon coupling in organic photovoltaics for high-efficiency power conversion
Source: Nat Commun. 2023 Aug 21;14:5079. doi: 10.1038/s41467-023-40806-9 (PMC10442373; doi:10.1038/s41467-023-40806-9)
Supplement: Supplementary file 4 — Source data [file 41467_2023_40806_MOESM4_ESM.xlsx]

## Sheet: Figure 1d
	AQx-2	AQx-6	AQx-8
Free Volume Ratio (%)	38.35	37.87	37.95

## Sheet: Figure 1e
	AQx-2	AQx-6	AQx-8
Luminescence Yield (%)	0.39	0.67	1.54

## Sheet: Figure 2d
	D18 film		AQx-2 film		AQx-6 film		AQx-8 film		AQx-2 solution		AQx-6 solution		AQx-8 solution
Wavelength (nm)	abs.	Wavelength (nm)	abs.	Wavelength (nm)	abs.	Wavelength (nm)	abs.	Wavelength (nm)	abs.	Wavelength (nm)	abs.	Wavelength (nm)	abs.
1198.5	0	1198.5	0	1198.5	0	1197	0	1197	0	1197	0	1197	0
1198	0	1198	0	1198	-0.00169	1196	0.00192	1196	0	1196	0	1196	0
1197.5	0	1197.5	0	1197.5	-0.00169	1195	0.00192	1195	0	1195	0	1195	0
1197	0	1197	0	1197	-0.00169	1194	0.00192	1194	0	1194	0	1194	0
1196.5	0	1196.5	0	1196.5	-0.00169	1193	0.00192	1193	0	1193	0	1193	0
1196	0	1196	0	1196	-0.00169	1192	0.00192	1192	0	1192	0	1192	0
1195.5	0.00297	1195.5	0	1195.5	-0.00169	1191	0.00192	1191	0	1191	0	1191	0
1195	0.00297	1195	0	1195	0	1190	0.00192	1190	0	1190	0	1190	0
1194.5	0.00297	1194.5	0	1194.5	0	1189	0.00192	1189	0	1189	0	1189	0
1194	0.00297	1194	0	1194	0	1188	0.00192	1188	0	1188	0	1188	0
1193.5	0.00297	1193.5	0	1193.5	0	1187	0.00192	1187	0	1187	0	1187	0
1193	0	1193	0	1193	0	1186	0.00192	1186	0	1186	0	1186	0
1192.5	0	1192.5	0	1192.5	0	1185	0.00192	1185	0	1185	0	1185	0
1192	0	1192	0	1192	0	1184	0.00192	1184	0	1184	0	1184	0
1191.5	0	1191.5	0	1191.5	0	1183	0.00385	1183	0	1183	0	1183	0
1191	0	1191	0.00178	1191	0	1182	0.00385	1182	0	1182	0	1182	0
1190.5	0.00297	1190.5	0.00178	1190.5	0	1181	0.00385	1181	0	1181	0	1181	0
1190	0.00297	1190	0.00178	1190	0	1180	0.00385	1180	0	1180	0	1180	0
1189.5	0.00297	1189.5	0.00178	1189.5	0.00169	1179	0.00385	1179	0	1179	0	1179	0
1189	0.00297	1189	0.00178	1189	0.00169	1178	0.00385	1178	0	1178	0	1178	0
1188.5	0.00297	1188.5	0.00178	1188.5	0.00169	1177	0.00577	1177	0	1177	0	1177	0
1188	0.00297	1188	0.00178	1188	0.00169	1176	0.00577	1176	0	1176	0	1176	0
1187.5	0	1187.5	0.00178	1187.5	0	1175	0.00577	1175	0	1175	0	1175	0
1187	0	1187	0.00178	1187	0	1174	0.00577	1174	0	1174	0	1174	0
1186.5	0	1186.5	0.00178	1186.5	0	1173	0.00577	1173	0	1173	0	1173	0
1186	0	1186	0.00178	1186	0	1172	0.00577	1172	0	1172	0	1172	0
1185.5	0.00297	1185.5	0.00178	1185.5	0	1171	0.00577	1171	0	1171	0	1171	0
1185	0.00297	1185	0.00178	1185	0.00169	1170	0.00577	1170	0	1170	0	1170	0
1184.5	0.00297	1184.5	0.00178	1184.5	0.00169	1169	0.00577	1169	0	1169	0	1169	0
1184	0.00297	1184	0.00178	1184	0.00169	1168	0.00577	1168	0	1168	0	1168	-0.00102
1183.5	0.00297	1183.5	0.00178	1183.5	0.00169	1167	0.00577	1167	0	1167	0	1167	-0.00102
1183	0.00297	1183	0.00178	1183	0.00169	1166	0.00577	1166	0	1166	0	1166	-0.00102
1182.5	0	1182.5	0.00178	1182.5	0.00169	1165	0.00577	1165	0	1165	0	1165	-0.00102
1182	0	1182	0.00178	1182	0.00169	1164	0.00577	1164	0	1164	0	1164	-0.00102
1181.5	0	1181.5	0.00178	1181.5	0.00169	1163	0.00577	1163	0	1163	0	1163	-0.00102
1181	0	1181	0.00178	1181	0.00169	1162	0.00769	1162	-0.000601323	1162	0	1162	-0.00204
1180.5	0.00297	1180.5	0.00355	1180.5	0.00169	1161	0.00769	1161	-0.000601323	1161	-0.000582411	1161	-0.00204
1180	0.00297	1180	0.00355	1180	0.00169	1160	0.00769	1160	-0.000601323	1160	-0.000582411	1160	-0.00306
1179.5	0.00297	1179.5	0.00355	1179.5	0.00338	1159	0.00769	1159	-0.000601323	1159	-0.000582411	1159	-0.00306
1179	0.00297	1179	0.00355	1179	0.00338	1158	0.00769	1158	-0.000601323	1158	-0.00116	1158	-0.00306
1178.5	0.00297	1178.5	0.00355	1178.5	0.00338	1157	0.00769	1157	-0.000601323	1157	-0.00116	1157	-0.0051
1178	0.00297	1178	0.00355	1178	0.00338	1156	0.00769	1156	-0.000601323	1156	-0.00116	1156	-0.00917
1177.5	0	1177.5	0.00178	1177.5	0.00169	1155	0.00769	1155	-0.000601323	1155	-0.00116	1155	-0.00917
1177	0	1177	0.00178	1177	0.00169	1154	0.00769	1154	0	1154	-0.00116	1154	-0.00917
1176.5	0	1176.5	0.00178	1176.5	0.00169	1153	0.00769	1153	0.0012	1153	-0.000582411	1153	-0.00917
1176	0	1176	0.00178	1176	0.00169	1152	0.00769	1152	0.0018	1152	0	1152	-0.00815
1175.5	0	1175.5	0.00355	1175.5	0.00169	1151	0.00769	1151	0.0018	1151	0	1151	0.00408
1175	0.00297	1175	0.00355	1175	0.00169	1150	0.00769	1150	0.0018	1150	0	1150	0.01733
1174.5	0.00297	1174.5	0.00355	1174.5	0.00338	1149	0.00769	1149	0.0018	1149	0	1149	0.02141
1174	0.00297	1174	0.00355	1174	0.00338	1148	0.00769	1148	0.000601323	1148	-0.000582411	1148	0.02141
1173.5	0.00297	1173.5	0.00355	1173.5	0.00338	1147	0.00962	1147	-0.000601323	1147	-0.00116	1147	0.02141
1173	0.00297	1173	0.00355	1173	0.00338	1146	0.00962	1146	-0.000601323	1146	-0.00116	1146	0.02141
1172.5	0.00297	1172.5	0.00355	1172.5	0.00338	1145	0.00962	1145	-0.000601323	1145	-0.00116	1145	0.01019
1172	0.00297	1172	0.00355	1172	0.00338	1144	0.00962	1144	-0.000601323	1144	-0.00116	1144	0.00102
1171.5	0.00297	1171.5	0.00355	1171.5	0.00338	1143	0.00962	1143	0	1143	-0.000582411	1143	-0.00612
1171	0.00297	1171	0.00355	1171	0.00338	1142	0.00962	1142	0	1142	0	1142	-0.00714
1170.5	0.00297	1170.5	0.00533	1170.5	0.00338	1141	0.00962	1141	0	1141	0	1141	-0.00714
1170	0.00297	1170	0.00533	1170	0.00338	1140	0.00962	1140	0	1140	0	1140	-0.00714
1169.5	0.00297	1169.5	0.00533	1169.5	0.00338	1139	0.00962	1139	0	1139	0	1139	-0.00714
1169	0.00297	1169	0.00533	1169	0.00508	1138	0.00962	1138	0	1138	0	1138	-0.0051
1168.5	0.00297	1168.5	0.00533	1168.5	0.00508	1137	0.00962	1137	0	1137	0	1137	-0.00204
1168	0.00297	1168	0.00533	1168	0.00508	1136	0.00962	1136	0	1136	0	1136	0
1167.5	0.00297	1167.5	0.00533	1167.5	0.00508	1135	0.01154	1135	0	1135	0	1135	0
1167	0	1167	0.00533	1167	0.00508	1134	0.01154	1134	0	1134	0	1134	0
1166.5	0	1166.5	0.00533	1166.5	0.00508	1133	0.01154	1133	0	1133	0	1133	0
1166	0	1166	0.00533	1166	0.00508	1132	0.01154	1132	0	1132	0	1132	0
1165.5	0	1165.5	0.00533	1165.5	0.00508	1131	0.01154	1131	0	1131	0	1131	0
1165	0.00297	1165	0.00533	1165	0.00508	1130	0.01154	1130	0	1130	0	1130	0
1164.5	0.00297	1164.5	0.0071	1164.5	0.00508	1129	0.01154	1129	0	1129	0	1129	0
1164	0.00297	1164	0.0071	1164	0.00508	1128	0.01154	1128	0	1128	0	1128	0
1163.5	0.00297	1163.5	0.0071	1163.5	0.00508	1127	0.01346	1127	0	1127	0	1127	0
1163	0.00297	1163	0.0071	1163	0.00508	1126	0.01346	1126	0	1126	0	1126	0
1162.5	0.00297	1162.5	0.00533	1162.5	0.00508	1125	0.01346	1125	0	1125	0	1125	0
1162	0.00297	1162	0.00533	1162	0.00508	1124	0.01538	1124	0	1124	0	1124	-0.00102
1161.5	0.00297	1161.5	0.00533	1161.5	0.00508	1123	0.01538	1123	0	1123	0	1123	-0.00102
1161	0.00297	1161	0.00533	1161	0.00508	1122	0.01538	1122	0	1122	0	1122	-0.00102
1160.5	0.00297	1160.5	0.0071	1160.5	0.00508	1121	0.01538	1121	0	1121	0	1121	-0.00102
1160	0.00297	1160	0.0071	1160	0.00508	1120	0.01538	1120	0	1120	0	1120	0
1159.5	0.00297	1159.5	0.0071	1159.5	0.00508	1119	0.01538	1119	0	1119	0	1119	0
1159	0.00297	1159	0.0071	1159	0.00508	1118	0.01538	1118	0	1118	0	1118	0
1158.5	0.00297	1158.5	0.0071	1158.5	0.00677	1117	0.01538	1117	0	1117	0	1117	0
1158	0.00297	1158	0.0071	1158	0.00677	1116	0.01538	1116	0	1116	0	1116	-0.00102
1157.5	0.00297	1157.5	0.00533	1157.5	0.00677	1115	0.01538	1115	0	1115	0	1115	-0.00102
1157	0.00297	1157	0.00533	1157	0.00677	1114	0.01731	1114	0	1114	0	1114	-0.00102
1156.5	0.00297	1156.5	0.00533	1156.5	0.00677	1113	0.01731	1113	0	1113	0	1113	-0.00102
1156	0.00297	1156	0.00533	1156	0.00677	1112	0.01731	1112	0	1112	0	1112	0
1155.5	0.00297	1155.5	0.0071	1155.5	0.00677	1111	0.01731	1111	0	1111	0	1111	0
1155	0.00297	1155	0.0071	1155	0.00508	1110	0.01731	1110	0	1110	0	1110	0
1154.5	0.00297	1154.5	0.0071	1154.5	0.00508	1109	0.01731	1109	0	1109	0	1109	0
1154	0.00297	1154	0.0071	1154	0.00677	1108	0.01731	1108	0	1108	0	1108	-0.00102
1153.5	0.00297	1153.5	0.0071	1153.5	0.00677	1107	0.01731	1107	0	1107	0	1107	-0.00102
1153	0.00297	1153	0.0071	1153	0.00677	1106	0.01731	1106	0	1106	0	1106	-0.00102
1152.5	0	1152.5	0.0071	1152.5	0.00677	1105	0.01731	1105	0	1105	0	1105	-0.00102
1152	0	1152	0.0071	1152	0.00677	1104	0.01923	1104	0	1104	0	1104	-0.00102
1151.5	0	1151.5	0.0071	1151.5	0.00677	1103	0.01923	1103	0	1103	0	1103	0
1151	0	1151	0.0071	1151	0.00677	1102	0.01923	1102	0	1102	0	1102	0
1150.5	0.00297	1150.5	0.0071	1150.5	0.00677	1101	0.01923	1101	0	1101	0	1101	0
1150	0.00297	1150	0.00888	1150	0.00677	1100	0.01923	1100	0	1100	0	1100	0
1149.5	0.00593	1149.5	0.00888	1149.5	0.00846	1099	0.01923	1099	0	1099	0	1099	-0.00102
1149	0.00593	1149	0.00888	1149	0.00846	1098	0.01923	1098	0	1098	0	1098	-0.00102
1148.5	0.00593	1148.5	0.00888	1148.5	0.00846	1097	0.01923	1097	0	1097	0	1097	-0.00102
1148	0.00593	1148	0.00888	1148	0.00846	1096	0.01923	1096	0	1096	0	1096	-0.00102
1147.5	0.00297	1147.5	0.00888	1147.5	0.00846	1095	0.01923	1095	0	1095	0	1095	-0.00102
1147	0.00297	1147	0.00888	1147	0.00846	1094	0.02115	1094	0	1094	0	1094	0
1146.5	0.00297	1146.5	0.00888	1146.5	0.00846	1093	0.02115	1093	0	1093	0	1093	0
1146	0.00297	1146	0.00888	1146	0.00846	1092	0.02115	1092	0	1092	0	1092	0
1145.5	0.00297	1145.5	0.00888	1145.5	0.00846	1091	0.02115	1091	0	1091	0	1091	0
1145	0.00297	1145	0.00888	1145	0.00846	1090	0.02115	1090	0	1090	0	1090	-0.00102
1144.5	0.00297	1144.5	0.00888	1144.5	0.00846	1089	0.02308	1089	0	1089	0	1089	-0.00102
1144	0.00297	1144	0.00888	1144	0.00846	1088	0.02308	1088	0	1088	0	1088	-0.00102
1143.5	0.00297	1143.5	0.00888	1143.5	0.00846	1087	0.02308	1087	0	1087	0	1087	-0.00102
1143	0.00297	1143	0.00888	1143	0.00846	1086	0.02308	1086	0	1086	0	1086	-0.00102
1142.5	0.00297	1142.5	0.00888	1142.5	0.00846	1085	0.02308	1085	0	1085	0	1085	-0.00102
1142	0.00297	1142	0.00888	1142	0.00846	1084	0.02308	1084	0	1084	0	1084	-0.00102
1141.5	0.00297	1141.5	0.00888	1141.5	0.00846	1083	0.02308	1083	0	1083	0	1083	-0.00102
1141	0.00297	1141	0.01066	1141	0.00846	1082	0.02308	1082	0	1082	0	1082	-0.00102
1140.5	0.00297	1140.5	0.01066	1140.5	0.01015	1081	0.02308	1081	0	1081	0	1081	-0.00102
1140	0.00297	1140	0.01066	1140	0.01015	1080	0.02308	1080	0	1080	0	1080	-0.00102
1139.5	0.00593	1139.5	0.01066	1139.5	0.01015	1079	0.02308	1079	0	1079	0	1079	-0.00102
1139	0.00593	1139	0.01066	1139	0.01015	1078	0.02308	1078	0	1078	0	1078	-0.00102
1138.5	0.00593	1138.5	0.01066	1138.5	0.01015	1077	0.02308	1077	0	1077	0	1077	-0.00102
1138	0.00593	1138	0.01066	1138	0.00846	1076	0.02308	1076	0	1076	0	1076	-0.00102
1137.5	0.00297	1137.5	0.01066	1137.5	0.00846	1075	0.025	1075	0	1075	0	1075	-0.00102
1137	0.00297	1137	0.01066	1137	0.00846	1074	0.025	1074	0	1074	0	1074	-0.00102
1136.5	0.00297	1136.5	0.01066	1136.5	0.00846	1073	0.02692	1073	0	1073	0	1073	-0.00102
1136	0.00297	1136	0.01066	1136	0.01015	1072	0.02692	1072	0	1072	0	1072	-0.00102
1135.5	0.00297	1135.5	0.01066	1135.5	0.01015	1071	0.02692	1071	0	1071	0	1071	-0.00102
1135	0.00297	1135	0.01066	1135	0.01015	1070	0.02692	1070	0	1070	0	1070	-0.00102
1134.5	0.00297	1134.5	0.01066	1134.5	0.01015	1069	0.02692	1069	0	1069	0	1069	-0.00102
1134	0.00297	1134	0.01243	1134	0.01015	1068	0.02885	1068	0	1068	0	1068	0
1133.5	0.00297	1133.5	0.01243	1133.5	0.01015	1067	0.02885	1067	0	1067	0	1067	0
1133	0.00297	1133	0.01243	1133	0.01015	1066	0.02885	1066	0	1066	0	1066	0
1132.5	0.00297	1132.5	0.01243	1132.5	0.01015	1065	0.03077	1065	0	1065	0	1065	0
1132	0.00297	1132	0.01243	1132	0.01015	1064	0.03077	1064	0	1064	0	1064	0
1131.5	0.00297	1131.5	0.01243	1131.5	0.01015	1063	0.03077	1063	0	1063	0	1063	0
1131	0.00297	1131	0.01243	1131	0.01015	1062	0.03077	1062	0	1062	0	1062	0
1130.5	0.00297	1130.5	0.01243	1130.5	0.01184	1061	0.03077	1061	0	1061	0	1061	0
1130	0.00297	1130	0.01243	1130	0.01184	1060	0.03077	1060	0	1060	0	1060	0
1129.5	0.00297	1129.5	0.01243	1129.5	0.01184	1059	0.03077	1059	0	1059	0	1059	0
1129	0.00297	1129	0.01243	1129	0.01184	1058	0.03077	1058	0	1058	0	1058	0
1128.5	0.00593	1128.5	0.01243	1128.5	0.01184	1057	0.03077	1057	0	1057	0	1057	0
1128	0.00593	1128	0.01243	1128	0.01184	1056	0.03269	1056	0	1056	0	1056	0
1127.5	0.00593	1127.5	0.01243	1127.5	0.01184	1055	0.03269	1055	0	1055	0	1055	0
1127	0.00593	1127	0.01243	1127	0.01184	1054	0.03269	1054	0	1054	0	1054	-0.00102
1126.5	0.00297	1126.5	0.01243	1126.5	0.01184	1053	0.03269	1053	0	1053	0	1053	-0.00102
1126	0.00297	1126	0.01243	1126	0.01184	1052	0.03269	1052	0	1052	0	1052	-0.00102
1125.5	0.00297	1125.5	0.01243	1125.5	0.01184	1051	0.03269	1051	0	1051	0	1051	-0.00102
1125	0.00297	1125	0.01243	1125	0.01354	1050	0.03269	1050	0	1050	0	1050	-0.00102
1124.5	0.00297	1124.5	0.01243	1124.5	0.01354	1049	0.03269	1049	0	1049	0	1049	-0.00102
1124	0.00593	1124	0.01421	1124	0.01354	1048	0.03462	1048	0	1048	0	1048	-0.00102
1123.5	0.00593	1123.5	0.01421	1123.5	0.01354	1047	0.03462	1047	0	1047	0	1047	-0.00102
1123	0.00593	1123	0.01421	1123	0.01354	1046	0.03654	1046	0	1046	0	1046	-0.00102
1122.5	0.00593	1122.5	0.01421	1122.5	0.01354	1045	0.03654	1045	0	1045	0	1045	-0.00102
1122	0.00593	1122	0.01421	1122	0.01354	1044	0.03654	1044	0	1044	0	1044	-0.00102
1121.5	0.00297	1121.5	0.01421	1121.5	0.01354	1043	0.03654	1043	0	1043	0	1043	-0.00102
1121	0.00297	1121	0.01421	1121	0.01354	1042	0.03654	1042	0	1042	0	1042	-0.00102
1120.5	0.00297	1120.5	0.01421	1120.5	0.01354	1041	0.03654	1041	0	1041	0	1041	-0.00102
1120	0.00297	1120	0.01421	1120	0.01354	1040	0.03654	1040	0	1040	0	1040	-0.00102
1119.5	0.00297	1119.5	0.01421	1119.5	0.01354	1039	0.03846	1039	0	1039	0	1039	-0.00102
1119	0.00297	1119	0.01421	1119	0.01354	1038	0.03846	1038	0	1038	0	1038	-0.00102
1118.5	0.00297	1118.5	0.01421	1118.5	0.01354	1037	0.03846	1037	0	1037	0	1037	-0.00102
1118	0.00297	1118	0.01421	1118	0.01354	1036	0.03846	1036	0	1036	0	1036	-0.00102
1117.5	0.00297	1117.5	0.01421	1117.5	0.01354	1035	0.04038	1035	0	1035	0	1035	-0.00102
1117	0.00297	1117	0.01421	1117	0.01354	1034	0.04038	1034	0	1034	0	1034	-0.00102
1116.5	0.00297	1116.5	0.01421	1116.5	0.01354	1033	0.04038	1033	0	1033	0	1033	-0.00102
1116	0.00297	1116	0.01599	1116	0.01354	1032	0.04038	1032	0	1032	0	1032	-0.00102
1115.5	0.00297	1115.5	0.01599	1115.5	0.01354	1031	0.04038	1031	0	1031	0	1031	-0.00102
1115	0.00297	1115	0.01599	1115	0.01523	1030	0.04038	1030	0	1030	0	1030	-0.00102
1114.5	0.00297	1114.5	0.01599	1114.5	0.01523	1029	0.04038	1029	0	1029	0	1029	-0.00102
1114	0.00593	1114	0.01599	1114	0.01692	1028	0.04231	1028	0	1028	0	1028	-0.00102
1113.5	0.00593	1113.5	0.01599	1113.5	0.01692	1027	0.04231	1027	0	1027	0	1027	-0.00102
1113	0.00593	1113	0.01599	1113	0.01692	1026	0.04231	1026	0	1026	0	1026	-0.00102
1112.5	0.00593	1112.5	0.01599	1112.5	0.01692	1025	0.04423	1025	0	1025	0	1025	-0.00102
1112	0.00593	1112	0.01599	1112	0.01692	1024	0.04423	1024	0	1024	0	1024	-0.00204
1111.5	0.00593	1111.5	0.01599	1111.5	0.01523	1023	0.04423	1023	0	1023	0	1023	-0.00204
1111	0.00297	1111	0.01599	1111	0.01523	1022	0.04423	1022	0	1022	0	1022	-0.00204
1110.5	0.00297	1110.5	0.01599	1110.5	0.01523	1021	0.04423	1021	0	1021	0	1021	-0.00204
1110	0.00297	1110	0.01599	1110	0.01523	1020	0.04615	1020	0	1020	0	1020	-0.00204
1109.5	0.00297	1109.5	0.01599	1109.5	0.01523	1019	0.04615	1019	0	1019	0	1019	-0.00204
1109	0.00297	1109	0.01599	1109	0.01692	1018	0.04808	1018	0	1018	0	1018	-0.00204
1108.5	0.00593	1108.5	0.01599	1108.5	0.01692	1017	0.04808	1017	0	1017	0	1017	-0.00204
1108	0.00593	1108	0.01776	1108	0.01692	1016	0.04808	1016	0	1016	0	1016	-0.00204
1107.5	0.00593	1107.5	0.01776	1107.5	0.01692	1015	0.05	1015	0	1015	0	1015	-0.00102
1107	0.00593	1107	0.01776	1107	0.01692	1014	0.05	1014	0	1014	0	1014	0
1106.5	0.00593	1106.5	0.01776	1106.5	0.01692	1013	0.05	1013	0	1013	0	1013	0
1106	0.00593	1106	0.01776	1106	0.01692	1012	0.05	1012	0	1012	0	1012	0
1105.5	0.00593	1105.5	0.01954	1105.5	0.01692	1011	0.05192	1011	0	1011	0	1011	0
1105	0.00593	1105	0.01954	1105	0.01692	1010	0.05192	1010	0	1010	0	1010	0
1104.5	0.00593	1104.5	0.01954	1104.5	0.01861	1009	0.05192	1009	0	1009	0	1009	0
1104	0.00593	1104	0.01954	1104	0.01861	1008	0.05192	1008	0	1008	0	1008	-0.00102
1103.5	0.00593	1103.5	0.01776	1103.5	0.01861	1007	0.05385	1007	0	1007	0	1007	-0.00102
1103	0.00593	1103	0.01776	1103	0.01861	1006	0.05385	1006	0	1006	0	1006	-0.00102
1102.5	0.00593	1102.5	0.01776	1102.5	0.01861	1005	0.05385	1005	0	1005	0	1005	-0.00102
1102	0.00593	1102	0.01776	1102	0.01861	1004	0.05577	1004	0	1004	0	1004	-0.00102
1101.5	0.00297	1101.5	0.01776	1101.5	0.01861	1003	0.05577	1003	0	1003	0	1003	-0.00102
1101	0.00297	1101	0.01954	1101	0.01861	1002	0.05577	1002	0	1002	0	1002	-0.00102
1100.5	0.00297	1100.5	0.01954	1100.5	0.01861	1001	0.05577	1001	0	1001	0	1001	-0.00102
1100	0.00297	1100	0.01954	1100	0.01861	1000	0.05769	1000	0	1000	0	1000	-0.00102
1099.5	0.00593	1099.5	0.01954	1099.5	0.01861	999	0.05769	999	0	999	0	999	-0.00102
1099	0.00593	1099	0.01954	1099	0.0203	998	0.05962	998	0	998	0	998	-0.00102
1098.5	0.00593	1098.5	0.01954	1098.5	0.0203	997	0.05962	997	0	997	0	997	-0.00102
1098	0.00593	1098	0.01954	1098	0.0203	996	0.05962	996	0	996	0	996	-0.00102
1097.5	0.00593	1097.5	0.01954	1097.5	0.0203	995	0.06154	995	0	995	0	995	-0.00102
1097	0.00593	1097	0.01954	1097	0.0203	994	0.06154	994	0	994	0	994	0
1096.5	0.00593	1096.5	0.01954	1096.5	0.0203	993	0.06346	993	0	993	0	993	0
1096	0.00593	1096	0.01954	1096	0.0203	992	0.06346	992	0	992	0	992	0
1095.5	0.00593	1095.5	0.02131	1095.5	0.0203	991	0.06346	991	0	991	0	991	0
1095	0.00593	1095	0.02131	1095	0.0203	990	0.06346	990	0	990	0	990	0
1094.5	0.00593	1094.5	0.02131	1094.5	0.0203	989	0.06538	989	0	989	0	989	-0.00102
1094	0.00593	1094	0.02131	1094	0.0203	988	0.06538	988	0	988	0	988	-0.00102
1093.5	0.00593	1093.5	0.02131	1093.5	0.0203	987	0.06731	987	0	987	0	987	-0.00102
1093	0.00593	1093	0.02131	1093	0.0203	986	0.06731	986	0	986	0	986	-0.00102
1092.5	0.00593	1092.5	0.02131	1092.5	0.022	985	0.06923	985	0	985	0	985	-0.00102
1092	0.00593	1092	0.02131	1092	0.022	984	0.06923	984	0	984	0	984	-0.00102
1091.5	0.00593	1091.5	0.02131	1091.5	0.022	983	0.06923	983	0	983	0	983	-0.00102
1091	0.00593	1091	0.02131	1091	0.022	982	0.06923	982	0	982	0	982	-0.00204
1090.5	0.00593	1090.5	0.02309	1090.5	0.022	981	0.06923	981	0	981	0	981	-0.00204
1090	0.00593	1090	0.02309	1090	0.022	980	0.07115	980	0	980	0	980	-0.00204
1089.5	0.00593	1089.5	0.02309	1089.5	0.022	979	0.07308	979	0	979	0	979	-0.00204
1089	0.00593	1089	0.02309	1089	0.022	978	0.07308	978	0	978	0	978	-0.00204
1088.5	0.00593	1088.5	0.02309	1088.5	0.022	977	0.075	977	0	977	0	977	-0.00204
1088	0.00593	1088	0.02309	1088	0.022	976	0.075	976	0	976	0	976	-0.00204
1087.5	0.00593	1087.5	0.02309	1087.5	0.022	975	0.075	975	0	975	0	975	-0.00204
1087	0.00593	1087	0.02309	1087	0.022	974	0.07692	974	0	974	0	974	-0.00102
1086.5	0.00593	1086.5	0.02309	1086.5	0.022	973	0.07692	973	0	973	0	973	-0.00102
1086	0.00593	1086	0.02309	1086	0.022	972	0.07885	972	0	972	0	972	-0.00102
1085.5	0.00593	1085.5	0.02309	1085.5	0.022	971	0.08077	971	-0.000601323	971	0	971	-0.00102
1085	0.00593	1085	0.02487	1085	0.02369	970	0.08077	970	0	970	0	970	-0.00102
1084.5	0.00593	1084.5	0.02487	1084.5	0.02369	969	0.08269	969	0	969	0	969	0
1084	0.00593	1084	0.02487	1084	0.02369	968	0.08462	968	-0.000601323	968	0	968	0
1083.5	0.00593	1083.5	0.02487	1083.5	0.02538	967	0.08462	967	-0.000601323	967	0	967	0
1083	0.00593	1083	0.02487	1083	0.02538	966	0.08654	966	-0.000601323	966	0	966	0
1082.5	0.00593	1082.5	0.02487	1082.5	0.02538	965	0.08654	965	-0.000601323	965	0	965	0
1082	0.00593	1082	0.02487	1082	0.02538	964	0.08654	964	-0.000601323	964	0	964	-0.00102
1081.5	0.00593	1081.5	0.02487	1081.5	0.02538	963	0.08846	963	-0.000601323	963	0	963	-0.00102
1081	0.00593	1081	0.02487	1081	0.02538	962	0.09038	962	-0.000601323	962	0	962	-0.00102
1080.5	0.00593	1080.5	0.02487	1080.5	0.02538	961	0.09038	961	0	961	0	961	-0.00102
1080	0.00593	1080	0.02664	1080	0.02538	960	0.09231	960	0	960	0	960	-0.00102
1079.5	0.00593	1079.5	0.02664	1079.5	0.02538	959	0.09231	959	0	959	0	959	-0.00102
1079	0.00593	1079	0.02664	1079	0.02538	958	0.09423	958	0	958	0	958	-0.00102
1078.5	0.00593	1078.5	0.02664	1078.5	0.02538	957	0.09615	957	0	957	0	957	-0.00102
1078	0.00593	1078	0.02664	1078	0.02707	956	0.09808	956	0	956	0	956	-0.00102
1077.5	0.00593	1077.5	0.02664	1077.5	0.02707	955	0.09808	955	0	955	0	955	-0.00102
1077	0.00593	1077	0.02664	1077	0.02707	954	0.1	954	0	954	0	954	-0.00102
1076.5	0.00593	1076.5	0.02664	1076.5	0.02707	953	0.10192	953	0	953	0	953	-0.00102
1076	0.00593	1076	0.02664	1076	0.02707	952	0.10385	952	0	952	0	952	-0.00102
1075.5	0.00593	1075.5	0.02664	1075.5	0.02707	951	0.10385	951	0	951	0	951	-0.00102
1075	0.00593	1075	0.02664	1075	0.02707	950	0.10769	950	0	950	0	950	-0.00102
1074.5	0.00593	1074.5	0.02664	1074.5	0.02707	949	0.10769	949	0	949	0	949	-0.00102
1074	0.00593	1074	0.02664	1074	0.02707	948	0.10962	948	0	948	0	948	-0.00102
1073.5	0.00593	1073.5	0.02842	1073.5	0.02707	947	0.11154	947	0	947	0	947	-0.00102
1073	0.00593	1073	0.02842	1073	0.02707	946	0.11154	946	0	946	0	946	-0.00102
1072.5	0.00593	1072.5	0.02842	1072.5	0.02707	945	0.11346	945	0	945	0	945	-0.00102
1072	0.00593	1072	0.02842	1072	0.02707	944	0.11538	944	0	944	0	944	-0.00102
1071.5	0.00593	1071.5	0.02842	1071.5	0.02707	943	0.11731	943	0	943	0	943	-0.00102
1071	0.00593	1071	0.02842	1071	0.02707	942	0.11923	942	0	942	0	942	-0.00102
1070.5	0.00593	1070.5	0.02842	1070.5	0.02707	941	0.12115	941	0	941	0	941	-0.00102
1070	0.00593	1070	0.02842	1070	0.02707	940	0.12308	940	0	940	0	940	-0.00102
1069.5	0.00593	1069.5	0.02842	1069.5	0.02707	939	0.12692	939	0	939	0	939	-0.00102
1069	0.00593	1069	0.02842	1069	0.02876	938	0.12692	938	0	938	0	938	-0.00102
1068.5	0.00593	1068.5	0.0302	1068.5	0.02876	937	0.12885	937	-0.000601323	937	0	937	-0.00204
1068	0.00593	1068	0.0302	1068	0.02876	936	0.13077	936	-0.000601323	936	0	936	-0.00204
1067.5	0.00593	1067.5	0.0302	1067.5	0.02876	935	0.13269	935	-0.000601323	935	0	935	-0.00204
1067	0.00593	1067	0.0302	1067	0.03046	934	0.13654	934	-0.000601323	934	0	934	-0.00204
1066.5	0.00593	1066.5	0.0302	1066.5	0.03046	933	0.13846	933	-0.000601323	933	0	933	-0.00204
1066	0.00593	1066	0.0302	1066	0.03046	932	0.14038	932	-0.000601323	932	0	932	-0.00204
1065.5	0.00593	1065.5	0.0302	1065.5	0.03046	931	0.14423	931	-0.000601323	931	0	931	-0.00102
1065	0.00593	1065	0.0302	1065	0.03046	930	0.14615	930	-0.000601323	930	0	930	-0.00102
1064.5	0.00593	1064.5	0.0302	1064.5	0.03046	929	0.15	929	-0.000601323	929	0	929	-0.00102
1064	0.0089	1064	0.0302	1064	0.03046	928	0.15192	928	-0.000601323	928	0	928	-0.00102
1063.5	0.0089	1063.5	0.03197	1063.5	0.03046	927	0.15385	927	-0.000601323	927	0	927	-0.00102
1063	0.0089	1063	0.03197	1063	0.03046	926	0.15769	926	-0.000601323	926	0	926	-0.00102
1062.5	0.0089	1062.5	0.03197	1062.5	0.03215	925	0.16154	925	-0.000601323	925	0	925	-0.00102
1062	0.0089	1062	0.03197	1062	0.03215	924	0.16346	924	-0.000601323	924	0	924	-0.00102
1061.5	0.00593	1061.5	0.03197	1061.5	0.03215	923	0.16731	923	-0.000601323	923	0	923	-0.00102
1061	0.00593	1061	0.03197	1061	0.03215	922	0.17115	922	-0.000601323	922	0	922	-0.00102
1060.5	0.00593	1060.5	0.03197	1060.5	0.03215	921	0.175	921	-0.000601323	921	0	921	-0.00102
1060	0.00593	1060	0.03197	1060	0.03215	920	0.17885	920	0	920	0	920	-0.00102
1059.5	0.00593	1059.5	0.03197	1059.5	0.03215	919	0.18077	919	0	919	0	919	-0.00102
1059	0.00593	1059	0.03375	1059	0.03215	918	0.18462	918	0	918	0	918	-0.00204
1058.5	0.0089	1058.5	0.03375	1058.5	0.03215	917	0.18846	917	0	917	0	917	-0.00204
1058	0.0089	1058	0.03375	1058	0.03384	916	0.19038	916	0	916	0	916	-0.00204
1057.5	0.0089	1057.5	0.03375	1057.5	0.03384	915	0.19423	915	0	915	0	915	-0.00204
1057	0.0089	1057	0.03375	1057	0.03384	914	0.2	914	0	914	0	914	-0.00102
1056.5	0.00593	1056.5	0.03375	1056.5	0.03384	913	0.20385	913	-0.000601323	913	0	913	-0.00102
1056	0.00593	1056	0.03375	1056	0.03384	912	0.20769	912	-0.000601323	912	0	912	-0.00102
1055.5	0.00593	1055.5	0.03375	1055.5	0.03384	911	0.21346	911	-0.000601323	911	0	911	-0.00102
1055	0.00593	1055	0.03375	1055	0.03384	910	0.21731	910	-0.000601323	910	0	910	-0.00102
1054.5	0.00593	1054.5	0.03552	1054.5	0.03384	909	0.22115	909	0	909	0	909	-0.00102
1054	0.0089	1054	0.03552	1054	0.03384	908	0.225	908	0	908	0	908	-0.00102
1053.5	0.0089	1053.5	0.03552	1053.5	0.03384	907	0.23077	907	0	907	0	907	-0.00102
1053	0.0089	1053	0.03552	1053	0.03384	906	0.23462	906	0	906	0	906	-0.00102
1052.5	0.0089	1052.5	0.03552	1052.5	0.03553	905	0.24038	905	0	905	0	905	-0.00102
1052	0.0089	1052	0.03552	1052	0.03553	904	0.24615	904	0	904	0	904	-0.00102
1051.5	0.00593	1051.5	0.03552	1051.5	0.03553	903	0.25192	903	0	903	0	903	-0.00102
1051	0.00593	1051	0.03552	1051	0.03553	902	0.25769	902	0	902	0	902	-0.00102
1050.5	0.00593	1050.5	0.03552	1050.5	0.03723	901	0.26154	901	0	901	0	901	-0.00102
1050	0.00593	1050	0.03552	1050	0.03723	900	0.26923	900	0	900	0	900	-0.00102
1049.5	0.00593	1049.5	0.0373	1049.5	0.03723	899	0.275	899	0	899	0	899	-0.00102
1049	0.0089	1049	0.0373	1049	0.03723	898	0.27885	898	0	898	0	898	-0.00102
1048.5	0.0089	1048.5	0.0373	1048.5	0.03723	897	0.28654	897	-0.000601323	897	0	897	-0.00102
1048	0.0089	1048	0.0373	1048	0.03723	896	0.29231	896	-0.000601323	896	0	896	-0.00102
1047.5	0.0089	1047.5	0.0373	1047.5	0.03723	895	0.29808	895	-0.000601323	895	0	895	-0.00102
1047	0.0089	1047	0.0373	1047	0.03723	894	0.30385	894	-0.000601323	894	0	894	-0.00102
1046.5	0.00593	1046.5	0.0373	1046.5	0.03723	893	0.31154	893	-0.000601323	893	0	893	-0.00102
1046	0.00593	1046	0.0373	1046	0.03723	892	0.31923	892	0	892	0	892	-0.00102
1045.5	0.00593	1045.5	0.0373	1045.5	0.03723	891	0.32692	891	0	891	0	891	-0.00102
1045	0.00593	1045	0.03908	1045	0.03723	890	0.33462	890	0	890	0	890	-0.00102
1044.5	0.00593	1044.5	0.03908	1044.5	0.03892	889	0.34231	889	0	889	0	889	-0.00204
1044	0.0089	1044	0.03908	1044	0.03892	888	0.35	888	0	888	0	888	-0.00204
1043.5	0.0089	1043.5	0.03908	1043.5	0.03892	887	0.35577	887	0	887	0	887	-0.00204
1043	0.0089	1043	0.03908	1043	0.03892	886	0.36346	886	0	886	0	886	-0.00204
1042.5	0.0089	1042.5	0.04085	1042.5	0.03892	885	0.37115	885	0	885	0	885	-0.00204
1042	0.0089	1042	0.04085	1042	0.03892	884	0.38077	884	0	884	0	884	-0.00204
1041.5	0.0089	1041.5	0.04085	1041.5	0.04061	883	0.39038	883	0	883	0	883	-0.00204
1041	0.00593	1041	0.04085	1041	0.04061	882	0.4	882	0	882	0	882	-0.00204
1040.5	0.00593	1040.5	0.04085	1040.5	0.04061	881	0.40962	881	0	881	0	881	-0.00102
1040	0.00593	1040	0.04085	1040	0.04061	880	0.41731	880	0	880	0	880	-0.00102
1039.5	0.00593	1039.5	0.04085	1039.5	0.04061	879	0.42692	879	0	879	0	879	-0.00102
1039	0.0089	1039	0.04263	1039	0.04061	878	0.43654	878	0	878	0	878	-0.00102
1038.5	0.0089	1038.5	0.04263	1038.5	0.04061	877	0.44423	877	-0.000601323	877	0	877	-0.00102
1038	0.0089	1038	0.04263	1038	0.04061	876	0.45385	876	-0.000601323	876	0	876	-0.00102
1037.5	0.0089	1037.5	0.04263	1037.5	0.04061	875	0.46154	875	-0.000601323	875	0	875	-0.00102
1037	0.0089	1037	0.04263	1037	0.04061	874	0.47308	874	-0.000601323	874	0	874	-0.00102
1036.5	0.00593	1036.5	0.04263	1036.5	0.04061	873	0.48269	873	0	873	0	873	-0.00102
1036	0.00593	1036	0.04263	1036	0.04061	872	0.49231	872	0	872	0	872	-0.00102
1035.5	0.00593	1035.5	0.04263	1035.5	0.0423	871	0.50192	871	0	871	0	871	-0.00102
1035	0.00593	1035	0.04263	1035	0.0423	870	0.51346	870	0	870	0	870	-0.00102
1034.5	0.0089	1034.5	0.04263	1034.5	0.04399	869	0.525	869	0	869	0	869	-0.00102
1034	0.0089	1034	0.0444	1034	0.04399	868	0.53654	868	0	868	0.000582411	868	-0.00102
1033.5	0.0089	1033.5	0.0444	1033.5	0.04399	867	0.54808	867	0	867	0.000582411	867	-0.00102
1033	0.0089	1033	0.0444	1033	0.04399	866	0.55962	866	0	866	0.000582411	866	-0.00102
1032.5	0.0089	1032.5	0.0444	1032.5	0.04399	865	0.57115	865	0	865	0.000582411	865	-0.00102
1032	0.0089	1032	0.0444	1032	0.04399	864	0.58269	864	0	864	0.000582411	864	-0.00102
1031.5	0.0089	1031.5	0.0444	1031.5	0.04399	863	0.59615	863	0	863	0.000582411	863	-0.00102
1031	0.0089	1031	0.0444	1031	0.04399	862	0.60577	862	0	862	0.000582411	862	-0.00102
1030.5	0.0089	1030.5	0.0444	1030.5	0.04399	861	0.61731	861	0	861	0.000582411	861	-0.00102
1030	0.0089	1030	0.0444	1030	0.04569	860	0.62885	860	0	860	0.000582411	860	-0.00102
1029.5	0.0089	1029.5	0.04618	1029.5	0.04569	859	0.64038	859	0	859	0.000582411	859	-0.00102
1029	0.0089	1029	0.04618	1029	0.04738	858	0.65192	858	0	858	0.000582411	858	-0.00102
1028.5	0.0089	1028.5	0.04796	1028.5	0.04738	857	0.66346	857	0	857	0.000582411	857	-0.00102
1028	0.0089	1028	0.04796	1028	0.04738	856	0.675	856	0	856	0.000582411	856	-0.00204
1027.5	0.0089	1027.5	0.04796	1027.5	0.04738	855	0.68462	855	0	855	0.000582411	855	-0.00204
1027	0.0089	1027	0.04796	1027	0.04738	854	0.69615	854	0	854	0.000582411	854	-0.00204
1026.5	0.0089	1026.5	0.04796	1026.5	0.04738	853	0.70769	853	0	853	0.000582411	853	-0.00204
1026	0.0089	1026	0.04796	1026	0.04738	852	0.71923	852	0	852	0.000582411	852	-0.00204
1025.5	0.0089	1025.5	0.04796	1025.5	0.04738	851	0.73462	851	0.000601323	851	0.00175	851	0.00102
1025	0.0089	1025	0.04796	1025	0.04738	850	0.75192	850	0.0018	850	0.00291	850	0.0051
1024.5	0.0089	1024.5	0.04796	1024.5	0.04738	849	0.77115	849	0.00301	849	0.00466	849	0.01019
1024	0.0089	1024	0.04973	1024	0.04907	848	0.78654	848	0.00421	848	0.00641	848	0.01427
1023.5	0.0089	1023.5	0.04973	1023.5	0.04907	847	0.80192	847	0.00541	847	0.00699	847	0.01733
1023	0.0089	1023	0.04973	1023	0.04907	846	0.81346	846	0.00541	846	0.00699	846	0.01733
1022.5	0.0089	1022.5	0.05151	1022.5	0.04907	845	0.825	845	0.00541	845	0.00699	845	0.01733
1022	0.0089	1022	0.05151	1022	0.04907	844	0.83269	844	0.00541	844	0.00699	844	0.01733
1021.5	0.0089	1021.5	0.04973	1021.5	0.04907	843	0.84038	843	0.00541	843	0.00699	843	0.01733
1021	0.0089	1021	0.04973	1021	0.04907	842	0.85192	842	0.00541	842	0.00699	842	0.01733
1020.5	0.0089	1020.5	0.04973	1020.5	0.04907	841	0.86154	841	0.00541	841	0.00699	841	0.01733
1020	0.0089	1020	0.04973	1020	0.04907	840	0.87115	840	0.00541	840	0.00757	840	0.01733
1019.5	0.0089	1019.5	0.05151	1019.5	0.05076	839	0.88077	839	0.00541	839	0.00757	839	0.01733
1019	0.0089	1019	0.05151	1019	0.05076	838	0.88846	838	0.00541	838	0.00757	838	0.01733
1018.5	0.0089	1018.5	0.05151	1018.5	0.05245	837	0.89615	837	0.00541	837	0.00757	837	0.01733
1018	0.0089	1018	0.05329	1018	0.05245	836	0.90385	836	0.00541	836	0.00757	836	0.01733
1017.5	0.0089	1017.5	0.05329	1017.5	0.05245	835	0.91154	835	0.00541	835	0.00815	835	0.01733
1017	0.0089	1017	0.05329	1017	0.05245	834	0.92115	834	0.00541	834	0.00815	834	0.01835
1016.5	0.0089	1016.5	0.05329	1016.5	0.05245	833	0.92692	833	0.00601	833	0.00874	833	0.01835
1016	0.0089	1016	0.05329	1016	0.05245	832	0.93462	832	0.00601	832	0.00874	832	0.01835
1015.5	0.0089	1015.5	0.05329	1015.5	0.05245	831	0.94038	831	0.00601	831	0.00874	831	0.01835
1015	0.0089	1015	0.05329	1015	0.05245	830	0.94808	830	0.00661	830	0.00874	830	0.01835
1014.5	0.0089	1014.5	0.05329	1014.5	0.05415	829	0.95385	829	0.00661	829	0.00932	829	0.01835
1014	0.0089	1014	0.05506	1014	0.05415	828	0.95962	828	0.00661	828	0.00932	828	0.01835
1013.5	0.0089	1013.5	0.05506	1013.5	0.05584	827	0.96346	827	0.00722	827	0.0099	827	0.01835
1013	0.0089	1013	0.05506	1013	0.05584	826	0.96923	826	0.00722	826	0.0099	826	0.01835
1012.5	0.0089	1012.5	0.05684	1012.5	0.05584	825	0.97308	825	0.00782	825	0.01048	825	0.01937
1012	0.0089	1012	0.05684	1012	0.05584	824	0.97692	824	0.00782	824	0.01048	824	0.01937
1011.5	0.0089	1011.5	0.05684	1011.5	0.05584	823	0.98269	823	0.00842	823	0.01107	823	0.01937
1011	0.0089	1011	0.05684	1011	0.05584	822	0.98654	822	0.00842	822	0.01107	822	0.01937
1010.5	0.0089	1010.5	0.05684	1010.5	0.05584	821	0.98846	821	0.00902	821	0.01107	821	0.02039
1010	0.0089	1010	0.05684	1010	0.05584	820	0.99231	820	0.00902	820	0.01165	820	0.02039
1009.5	0.0089	1009.5	0.05861	1009.5	0.05584	819	0.99423	819	0.00902	819	0.01165	819	0.02039
1009	0.0089	1009	0.05861	1009	0.05753	818	0.99615	818	0.00962	818	0.01223	818	0.02141
1008.5	0.0089	1008.5	0.05861	1008.5	0.05753	817	0.99615	817	0.01022	817	0.01281	817	0.02141
1008	0.0089	1008	0.05861	1008	0.05922	816	0.99808	816	0.01082	816	0.0134	816	0.02243
1007.5	0.0089	1007.5	0.06039	1007.5	0.05922	815	1	815	0.01203	815	0.01398	815	0.02243
1007	0.0089	1007	0.06039	1007	0.05922	814	1	814	0.01263	814	0.01456	814	0.02243
1006.5	0.0089	1006.5	0.06039	1006.5	0.05922	813	1	813	0.01323	813	0.01514	813	0.02345
1006	0.0089	1006	0.06039	1006	0.05922	812	1	812	0.01383	812	0.01573	812	0.02446
1005.5	0.0089	1005.5	0.06039	1005.5	0.05922	811	1	811	0.01503	811	0.01631	811	0.02446
1005	0.0089	1005	0.06039	1005	0.05922	810	1	810	0.01563	810	0.01747	810	0.02548
1004.5	0.0089	1004.5	0.06039	1004.5	0.05922	809	0.99808	809	0.01684	809	0.01864	809	0.0265
1004	0.0089	1004	0.06039	1004	0.05922	808	0.99808	808	0.01744	808	0.01922	808	0.02752
1003.5	0.0089	1003.5	0.06039	1003.5	0.06091	807	0.99615	807	0.01864	807	0.02038	807	0.02854
1003	0.0089	1003	0.06217	1003	0.06091	806	0.99423	806	0.01984	806	0.02155	806	0.02956
1002.5	0.0089	1002.5	0.06217	1002.5	0.06091	805	0.99423	805	0.02105	805	0.02271	805	0.03058
1002	0.0089	1002	0.06394	1002	0.06091	804	0.99231	804	0.02225	804	0.02446	804	0.0316
1001.5	0.0089	1001.5	0.06394	1001.5	0.06261	803	0.99038	803	0.02405	803	0.02563	803	0.03262
1001	0.0089	1001	0.06394	1001	0.06261	802	0.98846	802	0.02586	802	0.02737	802	0.03466
1000.5	0.0089	1000.5	0.06394	1000.5	0.06261	801	0.98462	801	0.02766	801	0.02912	801	0.03568
1000	0.0089	1000	0.06394	1000	0.06261	800	0.98077	800	0.03007	800	0.03145	800	0.03772
999.5	0.0089	999.5	0.06394	999.5	0.06261	799	0.97885	799	0.03187	799	0.0332	799	0.03976
999	0.01187	999	0.06572	999	0.0643	798	0.975	798	0.03488	798	0.03553	798	0.04179
998.5	0.01187	998.5	0.06572	998.5	0.0643	797	0.97115	797	0.03728	797	0.03844	797	0.04485
998	0.01187	998	0.06572	998	0.06599	796	0.96923	796	0.04029	796	0.04135	796	0.04689
997.5	0.01187	997.5	0.0675	997.5	0.06599	795	0.96346	795	0.0439	795	0.04426	795	0.04995
997	0.01187	997	0.0675	997	0.06599	794	0.95962	794	0.0475	794	0.04776	794	0.05301
996.5	0.01187	996.5	0.0675	996.5	0.06599	793	0.95577	793	0.05111	793	0.05125	793	0.05708
996	0.0089	996	0.0675	996	0.06599	792	0.95192	792	0.05532	792	0.05533	792	0.06014
995.5	0.0089	995.5	0.0675	995.5	0.06599	791	0.94808	791	0.05953	791	0.05941	791	0.06422
995	0.0089	995	0.06927	995	0.06599	790	0.94423	790	0.06494	790	0.06407	790	0.06932
994.5	0.0089	994.5	0.06927	994.5	0.06599	789	0.94038	789	0.07035	789	0.06931	789	0.07339
994	0.0089	994	0.06927	994	0.06768	788	0.93462	788	0.07577	788	0.07455	788	0.07951
993.5	0.0089	993.5	0.06927	993.5	0.06768	787	0.93077	787	0.08238	787	0.08096	787	0.08461
993	0.0089	993	0.06927	993	0.06768	786	0.92692	786	0.089	786	0.08736	786	0.09072
992.5	0.0089	992.5	0.07105	992.5	0.06937	785	0.92115	785	0.09681	785	0.09435	785	0.09786
992	0.0089	992	0.07105	992	0.06937	784	0.91538	784	0.10403	784	0.10192	784	0.10499
991.5	0.0089	991.5	0.07105	991.5	0.06937	783	0.91154	783	0.11245	783	0.11008	783	0.11315
991	0.01187	991	0.07282	991	0.06937	782	0.90769	782	0.12087	782	0.11881	782	0.1213
990.5	0.01187	990.5	0.07282	990.5	0.06937	781	0.90385	781	0.13049	781	0.12755	781	0.13048
990	0.01187	990	0.07282	990	0.07107	780	0.9	780	0.14011	780	0.13745	780	0.13965
989.5	0.01187	989.5	0.0746	989.5	0.07107	779	0.89423	779	0.15093	779	0.14793	779	0.14985
989	0.01187	989	0.0746	989	0.07107	778	0.89038	778	0.16296	778	0.15958	778	0.16106
988.5	0.01187	988.5	0.0746	988.5	0.07276	777	0.88462	777	0.17559	777	0.17123	777	0.17227
988	0.01187	988	0.0746	988	0.07276	776	0.88077	776	0.18882	776	0.18404	776	0.18552
987.5	0.01187	987.5	0.0746	987.5	0.07445	775	0.875	775	0.20265	775	0.19802	775	0.19776
987	0.01187	987	0.0746	987	0.07445	774	0.87115	774	0.21708	774	0.212	774	0.21203
986.5	0.01187	986.5	0.07638	986.5	0.07445	773	0.86731	773	0.23151	773	0.22656	773	0.2263
986	0.01187	986	0.07638	986	0.07445	772	0.86346	772	0.24714	772	0.24228	772	0.24159
985.5	0.01187	985.5	0.07638	985.5	0.07445	771	0.85962	771	0.26458	771	0.25859	771	0.2579
985	0.0089	985	0.07638	985	0.07445	770	0.85577	770	0.28202	770	0.27665	770	0.27523
984.5	0.0089	984.5	0.07815	984.5	0.07445	769	0.85	769	0.30066	769	0.2947	769	0.29256
984	0.0089	984	0.07815	984	0.07445	768	0.84615	768	0.3199	768	0.31392	768	0.31193
983.5	0.01187	983.5	0.07815	983.5	0.07614	767	0.84231	767	0.34035	767	0.33372	767	0.33129
983	0.01187	983	0.07993	983	0.07783	766	0.83846	766	0.36079	766	0.35411	766	0.35066
982.5	0.01187	982.5	0.07993	982.5	0.07953	765	0.83462	765	0.38124	765	0.37507	765	0.37105
982	0.01187	982	0.08171	982	0.07953	764	0.83269	764	0.40289	764	0.39662	764	0.39246
981.5	0.01187	981.5	0.08171	981.5	0.07953	763	0.82885	763	0.42574	763	0.41875	763	0.41488
981	0.01187	981	0.08171	981	0.07953	762	0.825	762	0.44919	762	0.44263	762	0.43833
980.5	0.01187	980.5	0.08171	980.5	0.07953	761	0.82308	761	0.47264	761	0.46651	761	0.46177
980	0.01187	980	0.08171	980	0.07953	760	0.82115	760	0.49729	760	0.49097	760	0.48624
979.5	0.01187	979.5	0.08171	979.5	0.07953	759	0.81731	759	0.52255	759	0.51543	759	0.5107
979	0.01187	979	0.08171	979	0.07953	758	0.81538	758	0.5466	758	0.54048	758	0.53517
978.5	0.01187	978.5	0.08348	978.5	0.08122	757	0.81154	757	0.57126	757	0.56494	757	0.55963
978	0.01187	978	0.08348	978	0.08122	756	0.80962	756	0.59591	756	0.5894	756	0.58308
977.5	0.01187	977.5	0.08526	977.5	0.08291	755	0.80769	755	0.62177	755	0.61503	755	0.60856
977	0.01187	977	0.08526	977	0.0846	754	0.80577	754	0.64642	754	0.64065	754	0.63405
976.5	0.01187	976.5	0.08703	976.5	0.0846	753	0.80385	753	0.67168	753	0.66628	753	0.65953
976	0.01187	976	0.08703	976	0.0846	752	0.80192	752	0.69753	752	0.69132	752	0.68502
975.5	0.01187	975.5	0.08703	975.5	0.0846	751	0.8	751	0.72279	751	0.71637	751	0.70948
975	0.01187	975	0.08881	975	0.0846	750	0.79808	750	0.74564	750	0.74141	750	0.73394
974.5	0.01187	974.5	0.08881	974.5	0.08629	749	0.79808	749	0.76729	749	0.76412	749	0.75739
974	0.01187	974	0.09059	974	0.08629	748	0.79615	748	0.78954	748	0.78626	748	0.77982
973.5	0.01187	973.5	0.09059	973.5	0.08799	747	0.79423	747	0.81179	747	0.80897	747	0.80224
973	0.01187	973	0.09059	973	0.08799	746	0.79231	746	0.83223	746	0.83168	746	0.82467
972.5	0.01187	972.5	0.09236	972.5	0.08799	745	0.79038	745	0.85268	745	0.85265	745	0.84608
972	0.01187	972	0.09236	972	0.08968	744	0.79038	744	0.87312	744	0.87245	744	0.86544
971.5	0.01187	971.5	0.09236	971.5	0.08968	743	0.78846	743	0.89296	743	0.89167	743	0.88481
971	0.01187	971	0.09236	971	0.08968	742	0.78654	742	0.9098	742	0.90973	742	0.90214
970.5	0.01187	970.5	0.09236	970.5	0.08968	741	0.78462	741	0.92483	741	0.92487	741	0.91743
970	0.01187	970	0.09236	970	0.08968	740	0.78269	740	0.93867	740	0.93885	740	0.9317
969.5	0.01187	969.5	0.09414	969.5	0.08968	739	0.78077	739	0.95189	739	0.95166	739	0.94495
969	0.01187	969	0.09414	969	0.08968	738	0.77885	738	0.96452	738	0.96389	738	0.95719
968.5	0.01187	968.5	0.09414	968.5	0.09137	737	0.77692	737	0.97414	737	0.97379	737	0.9684
968	0.01187	968	0.09591	968	0.09137	736	0.775	736	0.98316	736	0.98253	736	0.97655
967.5	0.01187	967.5	0.09769	967.5	0.09306	735	0.77308	735	0.99038	735	0.9901	735	0.98471
967	0.01187	967	0.09769	967	0.09475	734	0.77115	734	0.99639	734	0.99592	734	0.99185
966.5	0.01187	966.5	0.09947	966.5	0.09475	733	0.76923	733	1	733	1	733	0.99694
966	0.01187	966	0.09947	966	0.09475	732	0.76731	732	1	732	1	732	1
965.5	0.01187	965.5	0.09947	965.5	0.09645	731	0.76538	731	1	731	1	731	1
965	0.01187	965	0.10124	965	0.09645	730	0.76346	730	1	730	1	730	1
964.5	0.01187	964.5	0.10124	964.5	0.09645	729	0.76154	729	0.99759	729	0.99767	729	1
964	0.01187	964	0.10302	964	0.09814	728	0.75962	728	0.99339	728	0.99301	728	0.99796
963.5	0.01187	963.5	0.10302	963.5	0.09814	727	0.75577	727	0.98797	727	0.98777	727	0.99388
963	0.01187	963	0.1048	963	0.09983	726	0.75385	726	0.98136	726	0.98078	726	0.98879
962.5	0.01187	962.5	0.10657	962.5	0.09983	725	0.75	725	0.97354	725	0.97263	725	0.98267
962	0.01187	962	0.10657	962	0.10152	724	0.74808	724	0.96392	724	0.96331	724	0.97452
961.5	0.01187	961.5	0.10657	961.5	0.10152	723	0.74423	723	0.9537	723	0.95282	723	0.96636
961	0.01187	961	0.10657	961	0.10321	722	0.74231	722	0.94227	722	0.94118	722	0.95719
960.5	0.01187	960.5	0.10835	960.5	0.10321	721	0.73846	721	0.92844	721	0.92778	721	0.94699
960	0.01187	960	0.10835	960	0.10491	720	0.73462	720	0.91461	720	0.9138	720	0.93578
959.5	0.01484	959.5	0.10835	959.5	0.10491	719	0.73077	719	0.90078	719	0.90041	719	0.92457
959	0.01484	959	0.11012	959	0.10491	718	0.72885	718	0.88575	718	0.88526	718	0.91335
958.5	0.01484	958.5	0.11012	958.5	0.1066	717	0.725	717	0.87011	717	0.86954	717	0.90112
958	0.01484	958	0.1119	958	0.1066	716	0.72115	716	0.85388	716	0.85323	716	0.88787
957.5	0.01484	957.5	0.11368	957.5	0.10829	715	0.71731	715	0.83704	715	0.83634	715	0.87462
957	0.01484	957	0.11368	957	0.10829	714	0.71346	714	0.8202	714	0.81945	714	0.86137
956.5	0.01484	956.5	0.11545	956.5	0.10998	713	0.70769	713	0.80216	713	0.8014	713	0.84709
956	0.01484	956	0.11545	956	0.10998	712	0.70385	712	0.78413	712	0.78334	712	0.83384
955.5	0.01484	955.5	0.11723	955.5	0.10998	711	0.7	711	0.76669	711	0.76645	711	0.82059
955	0.01187	955	0.11723	955	0.11168	710	0.69615	710	0.74925	710	0.74898	710	0.80734
954.5	0.01187	954.5	0.11723	954.5	0.11168	709	0.69038	709	0.73181	709	0.73209	709	0.79409
954	0.01187	954	0.11901	954	0.11168	708	0.68654	708	0.71437	708	0.71462	708	0.78186
953.5	0.01187	953.5	0.11901	953.5	0.11337	707	0.68077	707	0.69693	707	0.69773	707	0.76962
953	0.01187	953	0.12078	953	0.11337	706	0.67692	706	0.67949	706	0.68084	706	0.75637
952.5	0.01187	952.5	0.12256	952.5	0.11506	705	0.67115	705	0.66266	705	0.66395	705	0.74414
952	0.01187	952	0.12256	952	0.11506	704	0.66731	704	0.64582	704	0.64764	704	0.73293
951.5	0.01187	951.5	0.12256	951.5	0.11506	703	0.66154	703	0.63019	703	0.6325	703	0.72171
951	0.01187	951	0.12433	951	0.11675	702	0.65769	702	0.61455	702	0.61736	702	0.7105
950.5	0.01187	950.5	0.12433	950.5	0.11675	701	0.65192	701	0.60012	701	0.60338	701	0.70133
950	0.01187	950	0.12611	950	0.11844	700	0.64808	700	0.58569	700	0.5894	700	0.69215
949.5	0.01187	949.5	0.12611	949.5	0.12014	699	0.64231	699	0.57246	699	0.576	699	0.68298
949	0.01187	949	0.12789	949	0.12014	698	0.63654	698	0.55923	698	0.56319	698	0.67482
948.5	0.01187	948.5	0.12966	948.5	0.12183	697	0.63269	697	0.546	697	0.55096	697	0.66667
948	0.01484	948	0.13144	948	0.12352	696	0.62692	696	0.53397	696	0.5399	696	0.65953
947.5	0.01484	947.5	0.13144	947.5	0.12521	695	0.62308	695	0.52315	695	0.52883	695	0.65341
947	0.01484	947	0.13321	947	0.12521	694	0.61731	694	0.51233	694	0.51893	694	0.6473
946.5	0.01484	946.5	0.13499	946.5	0.1269	693	0.61154	693	0.50271	693	0.50961	693	0.64118
946	0.01484	946	0.13499	946	0.1269	692	0.60769	692	0.49369	692	0.50146	692	0.63609
945.5	0.01187	945.5	0.13677	945.5	0.1269	691	0.60192	691	0.48527	691	0.4933	691	0.63201
945	0.01187	945	0.13677	945	0.1286	690	0.59615	690	0.47745	690	0.48573	690	0.62793
944.5	0.01187	944.5	0.13677	944.5	0.1286	689	0.59231	689	0.47023	689	0.47932	689	0.62385
944	0.01187	944	0.13854	944	0.13029	688	0.58654	688	0.46422	688	0.47292	688	0.61978
943.5	0.01187	943.5	0.14032	943.5	0.13198	687	0.58269	687	0.45821	687	0.46768	687	0.61672
943	0.01484	943	0.1421	943	0.13367	686	0.57692	686	0.4528	686	0.46243	686	0.61468
942.5	0.01484	942.5	0.14387	942.5	0.13367	685	0.57308	685	0.44859	685	0.45894	685	0.61264
942	0.01484	942	0.14387	942	0.13536	684	0.56923	684	0.44438	684	0.45486	684	0.60958
941.5	0.01484	941.5	0.14565	941.5	0.13706	683	0.56346	683	0.44077	683	0.45195	683	0.60856
941	0.01484	941	0.14742	941	0.13706	682	0.55962	682	0.43776	682	0.44904	682	0.60652
940.5	0.01484	940.5	0.1492	940.5	0.13875	681	0.55385	681	0.43476	681	0.44613	681	0.60449
940	0.01484	940	0.15098	940	0.14044	680	0.55	680	0.43235	680	0.44438	680	0.60347
939.5	0.01484	939.5	0.15275	939.5	0.14044	679	0.54615	679	0.42995	679	0.44205	679	0.60143
939	0.01484	939	0.15275	939	0.14213	678	0.54231	678	0.42814	678	0.4403	678	0.60041
938.5	0.01484	938.5	0.15453	938.5	0.14382	677	0.53846	677	0.42634	677	0.43914	677	0.59837
938	0.01484	938	0.15631	938	0.14382	676	0.53462	676	0.42514	676	0.43739	676	0.59633
937.5	0.01484	937.5	0.15808	937.5	0.14552	675	0.53077	675	0.42333	675	0.43623	675	0.59429
937	0.01484	937	0.15986	937	0.14721	674	0.52692	674	0.42213	674	0.43448	674	0.59225
936.5	0.01484	936.5	0.15986	936.5	0.14721	673	0.52308	673	0.42093	673	0.43331	673	0.58919
936	0.01484	936	0.16163	936	0.1489	672	0.51923	672	0.41912	672	0.43157	672	0.58614
935.5	0.01187	935.5	0.16341	935.5	0.15059	671	0.51538	671	0.41792	671	0.4304	671	0.58308
935	0.01187	935	0.16341	935	0.15059	670	0.51154	670	0.41612	670	0.42865	670	0.58002
934.5	0.01187	934.5	0.16519	934.5	0.15059	669	0.50769	669	0.41431	669	0.42691	669	0.57594
934	0.01187	934	0.16519	934	0.15228	668	0.50577	668	0.41251	668	0.42458	668	0.57187
933.5	0.01187	933.5	0.16874	933.5	0.15398	667	0.50192	667	0.4101	667	0.42225	667	0.56779
933	0.01484	933	0.17052	933	0.15567	666	0.49808	666	0.4071	666	0.41934	666	0.56269
932.5	0.01484	932.5	0.17229	932.5	0.15905	665	0.49615	665	0.40469	665	0.41642	665	0.55657
932	0.01484	932	0.17407	932	0.16074	664	0.49231	664	0.40108	664	0.41293	664	0.55046
931.5	0.01484	931.5	0.17584	931.5	0.16244	663	0.49038	663	0.39808	663	0.40944	663	0.54434
931	0.01484	931	0.17762	931	0.16244	662	0.48654	662	0.39447	662	0.40536	662	0.53721
930.5	0.01484	930.5	0.1794	930.5	0.16413	661	0.48269	661	0.38966	661	0.4007	661	0.53007
930	0.01187	930	0.1794	930	0.16413	660	0.47885	660	0.38545	660	0.39604	660	0.52294
929.5	0.01187	929.5	0.18117	929.5	0.16582	659	0.47692	659	0.38004	659	0.3908	659	0.51478
929	0.01187	929	0.18295	929	0.16751	658	0.47308	658	0.37462	658	0.38497	658	0.50663
928.5	0.01187	928.5	0.1865	928.5	0.1692	657	0.47115	657	0.36921	657	0.37857	657	0.49745
928	0.01484	928	0.18828	928	0.1709	656	0.46731	656	0.3632	656	0.37216	656	0.48828
927.5	0.01484	927.5	0.19005	927.5	0.17259	655	0.46538	655	0.35719	655	0.36575	655	0.4791
927	0.01484	927	0.19183	927	0.17597	654	0.46154	654	0.35057	654	0.35935	654	0.46993
926.5	0.01484	926.5	0.19361	926.5	0.17597	653	0.45962	653	0.34396	653	0.35236	653	0.45973
926	0.01484	926	0.19716	926	0.17936	652	0.45577	652	0.33734	652	0.34537	652	0.45056
925.5	0.01484	925.5	0.19893	925.5	0.18105	651	0.45192	651	0.33013	651	0.33838	651	0.44139
925	0.01484	925	0.20071	925	0.18274	650	0.44808	650	0.32291	650	0.33081	650	0.43119
924.5	0.01484	924.5	0.20249	924.5	0.18443	649	0.44615	649	0.31569	649	0.32324	649	0.421
924	0.01484	924	0.20426	924	0.18613	648	0.44231	648	0.30848	648	0.31567	648	0.41182
923.5	0.01484	923.5	0.20782	923.5	0.18782	647	0.44038	647	0.30186	647	0.3081	647	0.40265
923	0.01484	923	0.20959	923	0.18951	646	0.43654	646	0.29465	646	0.30111	646	0.39348
922.5	0.01484	922.5	0.21137	922.5	0.1912	645	0.43269	645	0.28803	645	0.29412	645	0.3843
922	0.0178	922	0.21492	922	0.19459	644	0.42885	644	0.28082	644	0.28713	644	0.37513
921.5	0.0178	921.5	0.2167	921.5	0.19628	643	0.42692	643	0.2742	643	0.27956	643	0.36697
921	0.0178	921	0.22025	921	0.19797	642	0.42308	642	0.26699	642	0.27257	642	0.35882
920.5	0.0178	920.5	0.22202	920.5	0.19966	641	0.41923	641	0.26037	641	0.26558	641	0.35066
920	0.01484	920	0.2238	920	0.20135	640	0.41538	640	0.25376	640	0.25917	640	0.34353
919.5	0.01484	919.5	0.22558	919.5	0.20305	639	0.41154	639	0.24775	639	0.25277	639	0.33537
919	0.01484	919	0.22913	919	0.20474	638	0.40769	638	0.24173	638	0.24694	638	0.32926
918.5	0.01484	918.5	0.23091	918.5	0.20643	637	0.40385	637	0.23632	637	0.2417	637	0.32314
918	0.01484	918	0.23446	918	0.20981	636	0.4	636	0.23091	636	0.23646	636	0.31702
917.5	0.01484	917.5	0.23623	917.5	0.21151	635	0.39615	635	0.2261	635	0.23122	635	0.31193
917	0.0178	917	0.23979	917	0.2132	634	0.39231	634	0.22189	634	0.22656	634	0.30683
916.5	0.0178	916.5	0.24156	916.5	0.21489	633	0.38846	633	0.21768	633	0.22248	633	0.30173
916	0.0178	916	0.24512	916	0.21827	632	0.38269	632	0.21407	632	0.21899	632	0.29664
915.5	0.0178	915.5	0.24689	915.5	0.21827	631	0.37885	631	0.21046	631	0.21549	631	0.29256
915	0.01484	915	0.25044	915	0.22166	630	0.375	630	0.20746	630	0.21258	630	0.2895
914.5	0.01484	914.5	0.25222	914.5	0.22335	629	0.37115	629	0.20505	629	0.21025	629	0.28644
914	0.01484	914	0.25577	914	0.22673	628	0.36731	628	0.20265	628	0.20792	628	0.2844
913.5	0.01484	913.5	0.25755	913.5	0.22843	627	0.36346	627	0.20084	627	0.20617	627	0.28236
913	0.01484	913	0.2611	913	0.23012	626	0.35962	626	0.19964	626	0.20501	626	0.28135
912.5	0.0178	912.5	0.26288	912.5	0.2335	625	0.35577	625	0.19844	625	0.20384	625	0.27931
912	0.0178	912	0.26643	912	0.23519	624	0.35	624	0.19844	624	0.20384	624	0.27829
911.5	0.0178	911.5	0.26998	911.5	0.23858	623	0.34615	623	0.19844	623	0.20384	623	0.27829
911	0.0178	911	0.27176	911	0.24196	622	0.34231	622	0.19844	622	0.20384	622	0.27829
910.5	0.0178	910.5	0.27531	910.5	0.24365	621	0.33846	621	0.19904	621	0.20443	621	0.27829
910	0.0178	910	0.27886	910	0.24704	620	0.33462	620	0.19964	620	0.20559	620	0.27829
909.5	0.0178	909.5	0.28242	909.5	0.24873	619	0.32885	619	0.20084	619	0.20676	619	0.27931
909	0.01484	909	0.28597	909	0.25212	618	0.325	618	0.20265	618	0.2085	618	0.28033
908.5	0.01484	908.5	0.28952	908.5	0.25381	617	0.32115	617	0.20445	617	0.21083	617	0.28135
908	0.01484	908	0.29307	908	0.25719	616	0.31731	616	0.20686	616	0.21316	616	0.28338
907.5	0.01484	907.5	0.29663	907.5	0.26058	615	0.31346	615	0.20926	615	0.21549	615	0.2844
907	0.01484	907	0.30018	907	0.26396	614	0.30962	614	0.21167	614	0.21782	614	0.28644
906.5	0.0178	906.5	0.30373	906.5	0.26734	613	0.30385	613	0.21467	613	0.22073	613	0.28848
906	0.0178	906	0.30906	906	0.27073	612	0.3	612	0.21768	612	0.22365	612	0.29052
905.5	0.0178	905.5	0.31261	905.5	0.27411	611	0.29615	611	0.22069	611	0.22714	611	0.29256
905	0.0178	905	0.31794	905	0.2775	610	0.29231	610	0.22429	610	0.23005	610	0.2946
904.5	0.0178	904.5	0.32149	904.5	0.28088	609	0.28846	609	0.2273	609	0.23355	609	0.29664
904	0.0178	904	0.32504	904	0.28257	608	0.28462	608	0.23031	608	0.23704	608	0.29766
903.5	0.0178	903.5	0.3286	903.5	0.28596	607	0.28077	607	0.23331	607	0.23995	607	0.29969
903	0.0178	903	0.33215	903	0.28934	606	0.27692	606	0.23572	606	0.24228	606	0.30173
902.5	0.0178	902.5	0.3357	902.5	0.29272	605	0.27308	605	0.23812	605	0.24461	605	0.30275
902	0.0178	902	0.34103	902	0.29611	604	0.26923	604	0.24053	604	0.24694	604	0.30377
901.5	0.0178	901.5	0.34458	901.5	0.29949	603	0.26538	603	0.24293	603	0.24927	603	0.30377
901	0.0178	901	0.34991	901	0.30457	602	0.26154	602	0.24474	602	0.25102	602	0.30377
900.5	0.02077	900.5	0.35346	900.5	0.30795	601	0.25769	601	0.24654	601	0.25277	601	0.30377
900	0.02077	900	0.35879	900	0.31134	600	0.25385	600	0.24775	600	0.25335	600	0.30377
899.5	0.02077	899.5	0.36412	899.5	0.31472	599	0.25	599	0.24775	599	0.25335	599	0.30173
899	0.02077	899	0.36767	899	0.3198	598	0.24615	598	0.24775	598	0.25335	598	0.30071
898.5	0.0178	898.5	0.37123	898.5	0.32149	597	0.24423	597	0.24775	597	0.25335	597	0.29969
898	0.0178	898	0.37655	898	0.32487	596	0.24038	596	0.24775	596	0.25277	596	0.29664
897.5	0.0178	897.5	0.38011	897.5	0.32826	595	0.23846	595	0.24714	595	0.2516	595	0.2946
897	0.0178	897	0.38544	897	0.33164	594	0.23462	594	0.24534	594	0.24985	594	0.29052
896.5	0.02077	896.5	0.38899	896.5	0.33503	593	0.23269	593	0.24354	593	0.24752	593	0.28746
896	0.02077	896	0.39432	896	0.3401	592	0.22885	592	0.24113	592	0.24461	592	0.28338
895.5	0.02077	895.5	0.39964	895.5	0.34349	591	0.22692	591	0.23812	591	0.2417	591	0.27931
895	0.02077	895	0.40497	895	0.34856	590	0.22308	590	0.23512	590	0.23821	590	0.27523
894.5	0.02077	894.5	0.4103	894.5	0.35195	589	0.22115	589	0.23151	589	0.23471	589	0.27013
894	0.02077	894	0.41385	894	0.35702	588	0.21731	588	0.2273	588	0.23063	588	0.26504
893.5	0.02077	893.5	0.41918	893.5	0.36041	587	0.21538	587	0.22369	587	0.22656	587	0.26096
893	0.02077	893	0.42629	893	0.36379	586	0.21346	586	0.21948	586	0.2219	586	0.25484
892.5	0.02077	892.5	0.42984	892.5	0.36887	585	0.21154	585	0.21467	585	0.21666	585	0.24975
892	0.02077	892	0.43517	892	0.37225	584	0.20769	584	0.20986	584	0.212	584	0.24363
891.5	0.02077	891.5	0.4405	891.5	0.37733	583	0.20769	583	0.20505	583	0.20734	583	0.23853
891	0.02077	891	0.44583	891	0.38071	582	0.20577	582	0.20084	582	0.20268	582	0.23344
890.5	0.02077	890.5	0.45115	890.5	0.38579	581	0.20385	581	0.19543	581	0.19802	581	0.22732
890	0.02077	890	0.45648	890	0.39086	580	0.20192	580	0.19122	580	0.19336	580	0.22222
889.5	0.02077	889.5	0.46181	889.5	0.39425	579	0.2	579	0.18641	579	0.1887	579	0.21713
889	0.02077	889	0.46714	889	0.39932	578	0.19808	578	0.1816	578	0.18346	578	0.21203
888.5	0.0178	888.5	0.47425	888.5	0.4044	577	0.19615	577	0.17679	577	0.1788	577	0.20693
888	0.0178	888	0.47957	888	0.40948	576	0.19615	576	0.17258	576	0.17472	576	0.20183
887.5	0.0178	887.5	0.48668	887.5	0.41455	575	0.19423	575	0.16897	575	0.17065	575	0.19776
887	0.0178	887	0.49201	887	0.41963	574	0.19423	574	0.16476	574	0.16657	574	0.19368
886.5	0.0178	886.5	0.49911	886.5	0.4247	573	0.19231	573	0.16115	573	0.16308	573	0.1896
886	0.02077	886	0.50622	886	0.43147	572	0.19231	572	0.15755	572	0.15958	572	0.18552
885.5	0.02077	885.5	0.51332	885.5	0.43655	571	0.19231	571	0.15394	571	0.15609	571	0.18247
885	0.02077	885	0.51865	885	0.44162	570	0.19038	570	0.15093	570	0.15317	570	0.17941
884.5	0.02077	884.5	0.52575	884.5	0.4467	569	0.19038	569	0.14793	569	0.14968	569	0.17635
884	0.02077	884	0.53108	884	0.45178	568	0.19038	568	0.14492	568	0.14735	568	0.17329
883.5	0.02077	883.5	0.53641	883.5	0.45685	567	0.19038	567	0.14251	567	0.14444	567	0.17023
883	0.02077	883	0.54174	883	0.46193	566	0.19038	566	0.14011	566	0.14211	566	0.1682
882.5	0.02077	882.5	0.54885	882.5	0.46701	565	0.19038	565	0.1377	565	0.14036	565	0.16514
882	0.02077	882	0.55595	882	0.47208	564	0.19038	564	0.1359	564	0.13861	564	0.1631
881.5	0.02077	881.5	0.56128	881.5	0.47885	563	0.19231	563	0.1341	563	0.13628	563	0.16208
881	0.02077	881	0.56838	881	0.48393	562	0.19231	562	0.13229	562	0.13454	562	0.16004
880.5	0.02077	880.5	0.57549	880.5	0.49069	561	0.19423	561	0.13049	561	0.13337	561	0.15902
880	0.02077	880	0.58259	880	0.49577	560	0.19423	560	0.12928	560	0.13162	560	0.158
879.5	0.02374	879.5	0.5897	879.5	0.50085	559	0.19615	559	0.12748	559	0.13046	559	0.15596
879	0.02374	879	0.59503	879	0.50761	558	0.19615	558	0.12628	558	0.1293	558	0.15494
878.5	0.02374	878.5	0.60213	878.5	0.51269	557	0.19808	557	0.12508	557	0.12813	557	0.15291
878	0.02374	878	0.60746	878	0.51777	556	0.2	556	0.12327	556	0.12697	556	0.15189
877.5	0.02374	877.5	0.61456	877.5	0.52284	555	0.2	555	0.12207	555	0.1258	555	0.15087
877	0.02374	877	0.61989	877	0.52961	554	0.20192	554	0.12087	554	0.12464	554	0.14985
876.5	0.02374	876.5	0.627	876.5	0.53469	553	0.20385	553	0.11966	553	0.12289	553	0.14883
876	0.02374	876	0.63233	876	0.53976	552	0.20577	552	0.11846	552	0.12172	552	0.14781
875.5	0.02374	875.5	0.63943	875.5	0.54653	551	0.20769	551	0.11726	551	0.12056	551	0.14781
875	0.02374	875	0.64476	875	0.55161	550	0.20962	550	0.11606	550	0.11939	550	0.14679
874.5	0.02374	874.5	0.65187	874.5	0.55668	549	0.21154	549	0.11425	549	0.11823	549	0.14577
874	0.02374	874	0.65719	874	0.56176	548	0.21346	548	0.11305	548	0.11648	548	0.14475
873.5	0.02374	873.5	0.6643	873.5	0.56853	547	0.21346	547	0.11185	547	0.11532	547	0.14475
873	0.02374	873	0.6714	873	0.5736	546	0.21538	546	0.11004	546	0.11415	546	0.14373
872.5	0.02374	872.5	0.67851	872.5	0.58037	545	0.21731	545	0.10884	545	0.11241	545	0.14271
872	0.02374	872	0.68384	872	0.58714	544	0.21923	544	0.10704	544	0.11124	544	0.14271
871.5	0.02374	871.5	0.69094	871.5	0.59222	543	0.22115	543	0.10583	543	0.11008	543	0.14169
871	0.02374	871	0.69805	871	0.59898	542	0.22115	542	0.10463	542	0.10833	542	0.14169
870.5	0.02374	870.5	0.70337	870.5	0.60406	541	0.22308	541	0.10283	541	0.10716	541	0.14067
870	0.02374	870	0.7087	870	0.60914	540	0.225	540	0.10162	540	0.106	540	0.14067
869.5	0.02374	869.5	0.71581	869.5	0.61591	539	0.22692	539	0.09982	539	0.10425	539	0.14067
869	0.02374	869	0.72291	869	0.62267	538	0.22692	538	0.09862	538	0.10309	538	0.14067
868.5	0.02374	868.5	0.72824	868.5	0.62775	537	0.22885	537	0.09741	537	0.10192	537	0.14067
868	0.02374	868	0.73535	868	0.63452	536	0.23077	536	0.09621	536	0.10076	536	0.14067
867.5	0.02374	867.5	0.74245	867.5	0.64129	535	0.23269	535	0.09501	535	0.09959	535	0.14067
867	0.02374	867	0.74956	867	0.64636	534	0.23269	534	0.09381	534	0.09901	534	0.14067
866.5	0.02374	866.5	0.75488	866.5	0.65313	533	0.23269	533	0.09321	533	0.09785	533	0.14067
866	0.02374	866	0.76021	866	0.65821	532	0.23462	532	0.092	532	0.09726	532	0.14067
865.5	0.02374	865.5	0.76554	865.5	0.66328	531	0.23462	531	0.0914	531	0.09668	531	0.14067
865	0.02374	865	0.77087	865	0.67005	530	0.23462	530	0.0908	530	0.0961	530	0.14067
864.5	0.02374	864.5	0.77798	864.5	0.67513	529	0.23462	529	0.0902	529	0.09552	529	0.14169
864	0.02374	864	0.7833	864	0.6819	528	0.23462	528	0.0896	528	0.09493	528	0.14169
863.5	0.02374	863.5	0.78863	863.5	0.68697	527	0.23462	527	0.0896	527	0.09493	527	0.14271
863	0.02374	863	0.79574	863	0.69374	526	0.23462	526	0.0896	526	0.09493	526	0.14373
862.5	0.02374	862.5	0.80107	862.5	0.69882	525	0.23462	525	0.0896	525	0.09493	525	0.14475
862	0.02671	862	0.80639	862	0.70389	524	0.23462	524	0.0896	524	0.09552	524	0.14475
861.5	0.02671	861.5	0.81172	861.5	0.71066	523	0.23462	523	0.0896	523	0.09552	523	0.14475
861	0.02671	861	0.81705	861	0.71574	522	0.23462	522	0.0902	522	0.0961	522	0.14577
860.5	0.02671	860.5	0.82238	860.5	0.72081	521	0.23462	521	0.0908	521	0.09668	521	0.14679
860	0.02671	860	0.82771	860	0.72589	520	0.23269	520	0.0914	520	0.09785	520	0.14679
859.5	0.02671	859.5	0.83126	859.5	0.73266	519	0.23269	519	0.092	519	0.09843	519	0.14781
859	0.02671	859	0.83659	859	0.73773	518	0.23077	518	0.0926	518	0.09901	518	0.14883
858.5	0.02671	858.5	0.84192	858.5	0.74281	517	0.23077	517	0.09381	517	0.10017	517	0.14985
858	0.02671	858	0.84547	858	0.74788	516	0.23077	516	0.09501	516	0.10134	516	0.15087
857.5	0.02671	857.5	0.8508	857.5	0.75296	515	0.23077	515	0.09621	515	0.1025	515	0.15189
857	0.02671	857	0.85435	857	0.75804	514	0.22885	514	0.09802	514	0.10367	514	0.15291
856.5	0.02671	856.5	0.85968	856.5	0.76142	513	0.22885	513	0.09922	513	0.10483	513	0.15392
856	0.02671	856	0.86323	856	0.7665	512	0.22885	512	0.10042	512	0.10658	512	0.15494
855.5	0.02671	855.5	0.86679	855.5	0.77157	511	0.22885	511	0.10222	511	0.10775	511	0.15596
855	0.02671	855	0.87211	855	0.77665	510	0.22692	510	0.10343	510	0.10949	510	0.15698
854.5	0.02671	854.5	0.87567	854.5	0.78173	509	0.22692	509	0.10463	509	0.11066	509	0.158
854	0.02671	854	0.87922	854	0.7868	508	0.22692	508	0.10583	508	0.11182	508	0.158
853.5	0.02671	853.5	0.88455	853.5	0.79188	507	0.225	507	0.10704	507	0.11299	507	0.16004
853	0.02671	853	0.88632	853	0.79526	506	0.225	506	0.10884	506	0.11415	506	0.16106
852.5	0.02671	852.5	0.89165	852.5	0.80034	505	0.22308	505	0.11004	505	0.1159	505	0.16208
852	0.02671	852	0.8952	852	0.80541	504	0.22308	504	0.11124	504	0.11706	504	0.16208
851.5	0.02671	851.5	0.89876	851.5	0.8088	503	0.22308	503	0.11245	503	0.11823	503	0.1631
851	0.02671	851	0.90231	851	0.81387	502	0.22115	502	0.11365	502	0.11881	502	0.16412
850.5	0.02671	850.5	0.90409	850.5	0.81726	501	0.22115	501	0.11425	501	0.11998	501	0.16514
850	0.02671	850	0.90764	850	0.82234	500	0.21923	500	0.11545	500	0.12056	500	0.16514
849.5	0.02671	849.5	0.90941	849.5	0.82572	499	0.21923	499	0.11606	499	0.12172	499	0.16616
849	0.02671	849	0.91119	849	0.8291	498	0.21923	498	0.11666	498	0.12231	498	0.16718
848.5	0.02671	848.5	0.91474	848.5	0.83249	497	0.21731	497	0.11726	497	0.12289	497	0.1682
848	0.02671	848	0.91829	848	0.83756	496	0.21538	496	0.11726	496	0.12347	496	0.1682
847.5	0.02671	847.5	0.92185	847.5	0.84264	495	0.21346	495	0.11786	495	0.12347	495	0.16922
847	0.02671	847	0.92718	847	0.84772	494	0.21346	494	0.11786	494	0.12405	494	0.16922
846.5	0.02671	846.5	0.93073	846.5	0.85279	493	0.21154	493	0.11846	493	0.12405	493	0.16922
846	0.02671	846	0.93428	846	0.85787	492	0.20962	492	0.11906	492	0.12464	492	0.17023
845.5	0.02671	845.5	0.93783	845.5	0.86294	491	0.20769	491	0.11906	491	0.12464	491	0.17023
845	0.02374	845	0.94139	845	0.86633	490	0.20577	490	0.11966	490	0.12464	490	0.17023
844.5	0.02374	844.5	0.94316	844.5	0.86971	489	0.20385	489	0.11966	489	0.12464	489	0.17023
844	0.02374	844	0.94494	844	0.8731	488	0.20192	488	0.11966	488	0.12464	488	0.17023
843.5	0.02374	843.5	0.94849	843.5	0.87817	487	0.2	487	0.11966	487	0.12522	487	0.17023
843	0.02671	843	0.95204	843	0.88325	486	0.19808	486	0.11966	486	0.12522	486	0.17023
842.5	0.02671	842.5	0.9556	842.5	0.88832	485	0.19615	485	0.11906	485	0.12522	485	0.17023
842	0.02671	842	0.95737	842	0.89171	484	0.19231	484	0.11906	484	0.12522	484	0.17023
841.5	0.02671	841.5	0.96092	841.5	0.89509	483	0.19038	483	0.11906	483	0.12522	483	0.16922
841	0.02374	841	0.96448	841	0.89848	482	0.18846	482	0.11906	482	0.12522	482	0.16922
840.5	0.02374	840.5	0.96625	840.5	0.90355	481	0.18654	481	0.11906	481	0.12464	481	0.16922
840	0.02374	840	0.96803	840	0.90694	480	0.18269	480	0.11906	480	0.12464	480	0.1682
839.5	0.02374	839.5	0.9698	839.5	0.91032	479	0.18077	479	0.11906	479	0.12405	479	0.1682
839	0.02374	839	0.97158	839	0.91201	478	0.17885	478	0.11846	478	0.12405	478	0.16718
838.5	0.02374	838.5	0.97336	838.5	0.91709	477	0.175	477	0.11846	477	0.12405	477	0.16718
838	0.02374	838	0.97513	838	0.92047	476	0.17115	476	0.11786	476	0.12347	476	0.16616
837.5	0.02671	837.5	0.97691	837.5	0.92386	475	0.16923	475	0.11726	475	0.12289	475	0.16514
837	0.02671	837	0.97869	837	0.92724	474	0.16538	474	0.11666	474	0.12231	474	0.16412
836.5	0.02671	836.5	0.98046	836.5	0.93063	473	0.16346	473	0.11606	473	0.12172	473	0.1631
836	0.02671	836	0.98224	836	0.93401	472	0.16154	472	0.11545	472	0.12114	472	0.16208
835.5	0.02671	835.5	0.98579	835.5	0.93739	471	0.15962	471	0.11485	471	0.11998	471	0.16106
835	0.02671	835	0.98757	835	0.94078	470	0.15769	470	0.11425	470	0.11939	470	0.16004
834.5	0.02671	834.5	0.98934	834.5	0.94247	469	0.15577	469	0.11365	469	0.11823	469	0.158
834	0.02671	834	0.98934	834	0.94585	468	0.15192	468	0.11245	468	0.11706	468	0.15698
833.5	0.02671	833.5	0.99112	833.5	0.94924	467	0.15	467	0.11124	467	0.1159	467	0.15494
833	0.02671	833	0.99112	833	0.95431	466	0.14808	466	0.11004	466	0.11474	466	0.15291
832.5	0.02671	832.5	0.9929	832.5	0.9577	465	0.14615	465	0.10884	465	0.11357	465	0.15087
832	0.02967	832	0.9929	832	0.95939	464	0.14423	464	0.10704	464	0.11182	464	0.14883
831.5	0.02967	831.5	0.99467	831.5	0.96108	463	0.14231	463	0.10523	463	0.11008	463	0.14679
831	0.02967	831	0.99645	831	0.96447	462	0.14038	462	0.10343	462	0.10833	462	0.14475
830.5	0.02967	830.5	0.99645	830.5	0.96616	461	0.13846	461	0.10222	461	0.10658	461	0.14271
830	0.02967	830	0.99822	830	0.96785	460	0.13654	460	0.10042	460	0.10483	460	0.14067
829.5	0.02967	829.5	0.99822	829.5	0.96954	459	0.13462	459	0.09862	459	0.10309	459	0.13761
829	0.02671	829	0.99822	829	0.97293	458	0.13269	458	0.09681	458	0.10134	458	0.13558
828.5	0.02671	828.5	0.99822	828.5	0.97462	457	0.13077	457	0.09501	457	0.09959	457	0.13252
828	0.02671	828	0.99822	828	0.97631	456	0.13077	456	0.09321	456	0.09785	456	0.13048
827.5	0.02671	827.5	0.99822	827.5	0.978	455	0.12885	455	0.0914	455	0.0961	455	0.12844
827	0.02671	827	0.99822	827	0.9797	454	0.12692	454	0.0902	454	0.09435	454	0.1264
826.5	0.02671	826.5	0.99822	826.5	0.98139	453	0.125	453	0.08839	453	0.0926	453	0.12436
826	0.02671	826	0.99822	826	0.98308	452	0.125	452	0.08659	452	0.09086	452	0.12232
825.5	0.02671	825.5	0.99822	825.5	0.98477	451	0.12308	451	0.08479	451	0.08911	451	0.12029
825	0.02967	825	0.99822	825	0.98646	450	0.12308	450	0.08358	450	0.08736	450	0.11723
824.5	0.02967	824.5	0.99822	824.5	0.98816	449	0.12308	449	0.08178	449	0.08561	449	0.11519
824	0.02967	824	1	824	0.98985	448	0.12115	448	0.07998	448	0.08387	448	0.11315
823.5	0.02967	823.5	1	823.5	0.99154	447	0.11923	447	0.07817	447	0.08212	447	0.11213
823	0.02967	823	1	823	0.99323	446	0.11923	446	0.07697	446	0.08037	446	0.11009
822.5	0.02967	822.5	1	822.5	0.99323	445	0.11731	445	0.07577	445	0.07921	445	0.10805
822	0.02967	822	0.99822	822	0.99323	444	0.11538	444	0.07396	444	0.07804	444	0.10703
821.5	0.02967	821.5	0.99822	821.5	0.99492	443	0.11538	443	0.07276	443	0.0763	443	0.10499
821	0.02967	821	0.99822	821	0.99492	442	0.11346	442	0.07156	442	0.07513	442	0.10296
820.5	0.02967	820.5	0.99645	820.5	0.99662	441	0.11154	441	0.07035	441	0.07397	441	0.10092
820	0.02967	820	0.99467	820	0.99662	440	0.11154	440	0.06975	440	0.0728	440	0.0999
819.5	0.02967	819.5	0.99467	819.5	0.99831	439	0.10962	439	0.06855	439	0.07222	439	0.09786
819	0.02967	819	0.9929	819	0.99831	438	0.10769	438	0.06795	438	0.07105	438	0.09684
818.5	0.02967	818.5	0.9929	818.5	0.99831	437	0.10769	437	0.06735	437	0.07047	437	0.09582
818	0.02967	818	0.99112	818	0.99831	436	0.10577	436	0.06615	436	0.06989	436	0.0948
817.5	0.02967	817.5	0.99112	817.5	0.99831	435	0.10385	435	0.06554	435	0.06872	435	0.09378
817	0.02967	817	0.98934	817	0.99831	434	0.10385	434	0.06494	434	0.06814	434	0.09276
816.5	0.02967	816.5	0.98757	816.5	0.99831	433	0.10192	433	0.06434	433	0.06756	433	0.09174
816	0.02967	816	0.98579	816	0.99831	432	0.10192	432	0.06374	432	0.06698	432	0.09072
815.5	0.02967	815.5	0.98401	815.5	0.99831	431	0.1	431	0.06374	431	0.06698	431	0.09072
815	0.02967	815	0.98401	815	1	430	0.1	430	0.06314	430	0.06639	430	0.0897
814.5	0.02967	814.5	0.98046	814.5	1	429	0.09808	429	0.06254	429	0.06581	429	0.08869
814	0.02967	814	0.98046	814	1	428	0.09615	428	0.06194	428	0.06523	428	0.08869
813.5	0.02967	813.5	0.97869	813.5	1	427	0.09615	427	0.06194	427	0.06465	427	0.08767
813	0.02967	813	0.97869	813	0.99831	426	0.09615	426	0.06133	426	0.06407	426	0.08665
812.5	0.02967	812.5	0.97691	812.5	0.99831	425	0.09615	425	0.06073	425	0.06348	425	0.08563
812	0.02967	812	0.97513	812	0.99831	424	0.09615	424	0.06013	424	0.0629	424	0.08461
811.5	0.02967	811.5	0.97336	811.5	0.99831	423	0.09615	423	0.05953	423	0.06232	423	0.08359
811	0.02967	811	0.97336	811	0.99662	422	0.09615	422	0.05833	422	0.06174	422	0.08257
810.5	0.02967	810.5	0.97158	810.5	0.99492	421	0.09615	421	0.05773	421	0.06115	421	0.08053
810	0.02967	810	0.9698	810	0.99492	420	0.09615	420	0.05713	420	0.05999	420	0.07951
809.5	0.02967	809.5	0.96625	809.5	0.99323	419	0.09615	419	0.05592	419	0.05941	419	0.07849
809	0.02967	809	0.96448	809	0.99323	418	0.09615	418	0.05532	418	0.05882	418	0.07747
808.5	0.03264	808.5	0.9627	808.5	0.99323	417	0.09808	417	0.05472	417	0.05824	417	0.07645
808	0.03264	808	0.9627	808	0.99323	416	0.1	416	0.05412	416	0.05708	416	0.07645
807.5	0.03264	807.5	0.95915	807.5	0.99154	415	0.1	415	0.05352	415	0.05649	415	0.07543
807	0.03264	807	0.95737	807	0.98985	414	0.10192	414	0.05292	414	0.05649	414	0.07441
806.5	0.03264	806.5	0.9556	806.5	0.98816	413	0.10192	413	0.05292	413	0.05591	413	0.07339
806	0.03264	806	0.95382	806	0.98646	412	0.10385	412	0.05292	412	0.05591	412	0.07339
805.5	0.03264	805.5	0.95382	805.5	0.98477	411	0.10577	411	0.05292	411	0.05591	411	0.07339
805	0.03264	805	0.95027	805	0.98308	410	0.10769	410	0.05292	410	0.05591	410	0.07339
804.5	0.03264	804.5	0.94849	804.5	0.98139	409	0.10962	409	0.05352	409	0.05649	409	0.07339
804	0.03264	804	0.94671	804	0.98139	408	0.11346	408	0.05412	408	0.05708	408	0.07339
803.5	0.03264	803.5	0.94316	803.5	0.9797	407	0.11538	407	0.05472	407	0.05766	407	0.07441
803	0.03264	803	0.94139	803	0.978	406	0.11731	406	0.05592	406	0.05882	406	0.07543
802.5	0.03264	802.5	0.93961	802.5	0.97631	405	0.11923	405	0.05652	405	0.05999	405	0.07645
802	0.03264	802	0.93606	802	0.97462	404	0.12115	404	0.05773	404	0.06115	404	0.07747
801.5	0.03264	801.5	0.93428	801.5	0.97293	403	0.125	403	0.05893	403	0.06232	403	0.07951
801	0.03264	801	0.93073	801	0.97124	402	0.12692	402	0.06013	402	0.06407	402	0.08155
800.5	0.03561	800.5	0.92895	800.5	0.96954	401	0.13077	401	0.06194	401	0.06523	401	0.08257
800	0.03561	800	0.92718	800	0.96785	400	0.13462	400	0.06374	400	0.06698	400	0.08461
799.5	0.03561	799.5	0.9254	799.5	0.96616	399	0.13846	399	0.06554	399	0.06931	399	0.08767
799	0.03561	799	0.92362	799	0.96447	398	0.14038	398	0.06735	398	0.07105	398	0.0897
798.5	0.03561	798.5	0.92007	798.5	0.96108	397	0.14423	397	0.06975	397	0.0728	397	0.09276
798	0.03561	798	0.91829	798	0.95939	396	0.14615	396	0.07216	396	0.07513	396	0.09582
797.5	0.03561	797.5	0.91474	797.5	0.9577	395	0.14808	395	0.07396	395	0.07746	395	0.09888
797	0.03561	797	0.91297	797	0.95601	394	0.15	394	0.07637	394	0.08037	394	0.10296
796.5	0.03561	796.5	0.91119	796.5	0.95431	393	0.15192	393	0.07937	393	0.0827	393	0.10601
796	0.03561	796	0.90764	796	0.95262	392	0.15577	392	0.08178	392	0.08561	392	0.10907
795.5	0.03561	795.5	0.90409	795.5	0.94924	391	0.15769	391	0.08419	391	0.08794	391	0.11213
795	0.03561	795	0.90231	795	0.94755	390	0.15962	390	0.08659	390	0.09027	390	0.11519
794.5	0.03561	794.5	0.90053	794.5	0.94585	389	0.16346	389	0.089	389	0.0926	389	0.11825
794	0.03561	794	0.89876	794	0.94247	388	0.16538	388	0.0908	388	0.09493	388	0.1213
793.5	0.03561	793.5	0.8952	793.5	0.93909	387	0.16731	387	0.0926	387	0.09668	387	0.12334
793	0.03561	793	0.89343	793	0.93739	386	0.17115	386	0.09441	386	0.09843	386	0.12436
792.5	0.03561	792.5	0.89165	792.5	0.93401	385	0.17308	385	0.09621	385	0.10017	385	0.12538
792	0.03561	792	0.88988	792	0.93232	384	0.17692	384	0.09802	384	0.10192	384	0.1264
791.5	0.03561	791.5	0.88632	791.5	0.93063	383	0.18077	383	0.09922	383	0.10309	383	0.12742
791	0.03561	791	0.88277	791	0.92893	382	0.18462	382	0.10102	382	0.10425	382	0.12844
790.5	0.03561	790.5	0.88099	790.5	0.92555	381	0.18846	381	0.10283	381	0.106	381	0.12946
790	0.03561	790	0.87744	790	0.92386	380	0.19231	380	0.10523	380	0.10775	380	0.1315
789.5	0.03561	789.5	0.87567	789.5	0.92047	379	0.19615	379	0.10704	379	0.11066	379	0.13354
789	0.03561	789	0.87211	789	0.91878	378	0.2	378	0.11004	378	0.11299	378	0.1366
788.5	0.03858	788.5	0.87034	788.5	0.9154	377	0.20385	377	0.11245	377	0.1159	377	0.13863
788	0.03858	788	0.86856	788	0.91201	376	0.20577	376	0.11545	376	0.11881	376	0.14169
787.5	0.03858	787.5	0.86679	787.5	0.91032	375	0.20769	375	0.11846	375	0.12231	375	0.14475
787	0.03858	787	0.86323	787	0.90694	374	0.21154	374	0.12147	374	0.12522	374	0.14781
786.5	0.03858	786.5	0.86146	786.5	0.90525	373	0.21346	373	0.12447	373	0.12871	373	0.14985
786	0.03858	786	0.8579	786	0.90186	372	0.21346	372	0.12688	372	0.13104	372	0.15291
785.5	0.03858	785.5	0.85613	785.5	0.90017	371	0.21538	371	0.12928	371	0.13337	371	0.15494
785	0.03858	785	0.85258	785	0.89679	370	0.21731	370	0.13169	370	0.1357	370	0.158
784.5	0.03858	784.5	0.84902	784.5	0.89509	369	0.21923	369	0.13349	369	0.13745	369	0.16004
784	0.03858	784	0.84725	784	0.89171	368	0.21923	368	0.1347	368	0.13861	368	0.16106
783.5	0.03858	783.5	0.84369	783.5	0.88832	367	0.21923	367	0.1359	367	0.13978	367	0.16208
783	0.03858	783	0.84192	783	0.88494	366	0.21923	366	0.1365	366	0.13978	366	0.16208
782.5	0.03858	782.5	0.84014	782.5	0.88325	365	0.21923	365	0.1365	365	0.13978	365	0.16208
782	0.03858	782	0.83837	782	0.87986	364	0.22115	364	0.1365	364	0.13978	364	0.16208
781.5	0.03858	781.5	0.83659	781.5	0.87817	363	0.22115	363	0.1365	363	0.13978	363	0.16106
781	0.03858	781	0.83481	781	0.87479	362	0.22115	362	0.1359	362	0.1392	362	0.16106
780.5	0.03858	780.5	0.83126	780.5	0.8731	361	0.22115	361	0.1347	361	0.13861	361	0.16004
780	0.03858	780	0.82948	780	0.86971	360	0.22308	360	0.1341	360	0.13803	360	0.16004
779.5	0.03858	779.5	0.82593	779.5	0.86802	359	0.22308	359	0.13349	359	0.13745	359	0.16004
779	0.03858	779	0.82416	779	0.86464	358	0.225	358	0.13349	358	0.13745	358	0.16004
778.5	0.03858	778.5	0.8206	778.5	0.86125	357	0.225	357	0.13349	357	0.13745	357	0.16004
778	0.03858	778	0.81705	778	0.85787	356	0.22692	356	0.13349	356	0.13745	356	0.16004
777.5	0.03858	777.5	0.81528	777.5	0.85618	355	0.22885	355	0.1341	355	0.13745	355	0.16004
777	0.03858	777	0.8135	777	0.85279	354	0.23077	354	0.1347	354	0.13803	354	0.16004
776.5	0.03858	776.5	0.81172	776.5	0.84941	353	0.23462	353	0.1353	353	0.13861	353	0.16106
776	0.03858	776	0.80995	776	0.84602	352	0.23654	352	0.1365	352	0.13978	352	0.16106
775.5	0.03858	775.5	0.80817	775.5	0.84433	351	0.24038	351	0.1377	351	0.14094	351	0.1631
775	0.04154	775	0.80462	775	0.84264	350	0.24231	350	0.13951	350	0.14269	350	0.16412
774.5	0.04154	774.5	0.80284	774.5	0.83926	349	0.24423	349	0.14191	349	0.14502	349	0.16616
774	0.04154	774	0.79929	774	0.83756	348	0.24615	348	0.14432	348	0.14793	348	0.16922
773.5	0.04154	773.5	0.79751	773.5	0.83587	347	0.24808	347	0.14793	347	0.15084	347	0.17227
773	0.04154	773	0.79396	773	0.83249	346	0.25	346	0.15153	346	0.15492	346	0.17635
772.5	0.04154	772.5	0.79218	772.5	0.8308	345	0.25	345	0.15574	345	0.159	345	0.17941
772	0.04154	772	0.79041	772	0.82741	344	0.25192	344	0.16055	344	0.16366	344	0.18451
771.5	0.04154	771.5	0.78863	771.5	0.82403	343	0.25577	343	0.16597	343	0.1689	343	0.19062
771	0.04154	771	0.78508	771	0.82064	342	0.25769	342	0.17198	342	0.17472	342	0.19674
770.5	0.04154	770.5	0.7833	770.5	0.81895	341	0.25962	341	0.17799	341	0.18113	341	0.20387
770	0.04154	770	0.78153	770	0.81557	340	0.26154	340	0.18461	340	0.18754	340	0.21101
769.5	0.04154	769.5	0.77975	769.5	0.81387	339	0.26346	339	0.19062	339	0.19394	339	0.21814
769	0.04451	769	0.77798	769	0.81218	338	0.26731	338	0.19663	338	0.20035	338	0.22528
768.5	0.04451	768.5	0.7762	768.5	0.81049	337	0.26923	337	0.20204	337	0.20559	337	0.23242
768	0.04451	768	0.77442	768	0.80711	336	0.27115	336	0.20686	336	0.21025	336	0.23751
767.5	0.04451	767.5	0.77265	767.5	0.80372	335	0.27115	335	0.21046	335	0.21433	335	0.24159
767	0.04451	767	0.76909	767	0.80203	334	0.27115	334	0.21347	334	0.21724	334	0.24465
766.5	0.04451	766.5	0.76732	766.5	0.79865	333	0.27115	333	0.21648	333	0.21957	333	0.24771
766	0.04451	766	0.76554	766	0.79695	332	0.27115	332	0.21828	332	0.2219	332	0.24975
765.5	0.04451	765.5	0.76377	765.5	0.79526	331	0.27115	331	0.22008	331	0.22365	331	0.25076
765	0.04451	765	0.76199	765	0.79188	330	0.27115	330	0.22129	330	0.22481	330	0.25178
764.5	0.04451	764.5	0.76021	764.5	0.79019	329	0.27308	329	0.22189	329	0.22539	329	0.2528
764	0.04451	764	0.75844	764	0.78849	328	0.27308	328	0.22189	328	0.22598	328	0.2528
763.5	0.04451	763.5	0.75666	763.5	0.78511	327	0.275	327	0.22189	327	0.22598	327	0.2528
763	0.04451	763	0.75488	763	0.78342	326	0.27692	326	0.22189	326	0.22598	326	0.25382
762.5	0.04451	762.5	0.75311	762.5	0.78173	325	0.27885	325	0.22189	325	0.22598	325	0.25382
762	0.04451	762	0.75133	762	0.77834	324	0.28077	324	0.22129	324	0.22598	324	0.25382
761.5	0.04451	761.5	0.74956	761.5	0.77665	323	0.28269	323	0.22129	323	0.22598	323	0.25382
761	0.04451	761	0.74778	761	0.77496	322	0.28462	322	0.22129	322	0.22598	322	0.25484
760.5	0.04451	760.5	0.746	760.5	0.77157	321	0.28846	321	0.22129	321	0.22598	321	0.25586
760	0.04451	760	0.74423	760	0.76988	320	0.29038	320	0.22129	320	0.22656	320	0.25688
759.5	0.04451	759.5	0.74245	759.5	0.76819	319	0.29231	319	0.22189	319	0.22714	319	0.25892
759	0.04451	759	0.74067	759	0.7665	318	0.29615	318	0.22309	318	0.22831	318	0.25994
758.5	0.04451	758.5	0.7389	758.5	0.76481	317	0.29808	317	0.22429	317	0.22947	317	0.26198
758	0.04451	758	0.73712	758	0.76311	316	0.29808	316	0.2255	316	0.23063	316	0.26402
757.5	0.04451	757.5	0.73535	757.5	0.76142	315	0.30192	315	0.2267	315	0.23238	315	0.26606
757	0.04451	757	0.73357	757	0.75973	314	0.30385	314	0.2279	314	0.23355	314	0.26809
756.5	0.04451	756.5	0.73179	756.5	0.75804	313	0.30577	313	0.2291	313	0.23529	313	0.27013
756	0.04451	756	0.73002	756	0.75635	312	0.30769	312	0.23031	312	0.23646	312	0.27217
755.5	0.04451	755.5	0.72824	755.5	0.75465	311	0.30962	311	0.23151	311	0.23821	311	0.27421
755	0.04451	755	0.72647	755	0.75296	310	0.31154	310	0.23271	310	0.23937	310	0.27523
754.5	0.04451	754.5	0.72469	754.5	0.75127	309	0.31346	309	0.23391	309	0.23995	309	0.27625
754	0.04748	754	0.72469	754	0.74958	308	0.31346	308	0.23391	308	0.23995	308	0.27625
753.5	0.04748	753.5	0.72291	753.5	0.74788	307	0.31538	307	0.23391	307	0.23995	307	0.27625
753	0.04748	753	0.72114	753	0.74619	306	0.31731	306	0.23391	306	0.23995	306	0.27625
752.5	0.04748	752.5	0.72114	752.5	0.7445	305	0.31731	305	0.23331	305	0.23995	305	0.27625
752	0.04748	752	0.71936	752	0.74281	304	0.31923	304	0.23271	304	0.23937	304	0.27523
751.5	0.04748	751.5	0.71758	751.5	0.74112	303	0.32115	303	0.23091	303	0.23762	303	0.27319
751	0.04748	751	0.71581	751	0.73942			302	0.2291	302	0.23588
750.5	0.04748	750.5	0.71403	750.5	0.73773			301	0.2267	301	0.23355
750	0.04748	750	0.71226	750	0.73604			300	0.22489	300	0.23122
749.5	0.04748	749.5	0.71048	749.5	0.73435
749	0.04748	749	0.7087	749	0.73266
748.5	0.04748	748.5	0.7087	748.5	0.73266
748	0.05045	748	0.70693	748	0.73096
747.5	0.05045	747.5	0.70693	747.5	0.72927
747	0.05045	747	0.70515	747	0.72927
746.5	0.05045	746.5	0.70515	746.5	0.72758
746	0.05045	746	0.70337	746	0.72589
745.5	0.05045	745.5	0.7016	745.5	0.7242
745	0.05045	745	0.69982	745	0.7225
744.5	0.05045	744.5	0.69805	744.5	0.72081
744	0.05045	744	0.69627	744	0.72081
743.5	0.05045	743.5	0.69449	743.5	0.71912
743	0.05045	743	0.69449	743	0.71743
742.5	0.05045	742.5	0.69272	742.5	0.71574
742	0.05045	742	0.69094	742	0.71574
741.5	0.05045	741.5	0.69094	741.5	0.71404
741	0.05045	741	0.68917	741	0.71235
740.5	0.05341	740.5	0.68917	740.5	0.71235
740	0.05341	740	0.68739	740	0.71066
739.5	0.05341	739.5	0.68739	739.5	0.70897
739	0.05341	739	0.68561	739	0.70728
738.5	0.05341	738.5	0.68384	738.5	0.70728
738	0.05341	738	0.68206	738	0.70558
737.5	0.05341	737.5	0.68028	737.5	0.70389
737	0.05341	737	0.67851	737	0.70389
736.5	0.05341	736.5	0.67851	736.5	0.7022
736	0.05341	736	0.67673	736	0.70051
735.5	0.05341	735.5	0.67673	735.5	0.70051
735	0.05341	735	0.67496	735	0.69882
734.5	0.05341	734.5	0.67496	734.5	0.69712
734	0.05341	734	0.67318	734	0.69712
733.5	0.05341	733.5	0.6714	733.5	0.69543
733	0.05341	733	0.66963	733	0.69374
732.5	0.05341	732.5	0.66785	732.5	0.69374
732	0.05341	732	0.66607	732	0.69205
731.5	0.05638	731.5	0.66607	731.5	0.69036
731	0.05638	731	0.6643	731	0.68866
730.5	0.05638	730.5	0.66252	730.5	0.68866
730	0.05638	730	0.66252	730	0.68697
729.5	0.05638	729.5	0.66075	729.5	0.68528
729	0.05638	729	0.65897	729	0.68359
728.5	0.05638	728.5	0.65719	728.5	0.6819
728	0.05638	728	0.65542	728	0.6819
727.5	0.05638	727.5	0.65542	727.5	0.6802
727	0.05638	727	0.65364	727	0.67851
726.5	0.05638	726.5	0.65364	726.5	0.67851
726	0.05935	726	0.65187	726	0.67682
725.5	0.05935	725.5	0.65009	725.5	0.67513
725	0.05935	725	0.64831	725	0.67343
724.5	0.05935	724.5	0.64831	724.5	0.67343
724	0.05935	724	0.64654	724	0.67174
723.5	0.05935	723.5	0.64476	723.5	0.67005
723	0.05935	723	0.64298	723	0.66836
722.5	0.05935	722.5	0.64121	722.5	0.66836
722	0.05935	722	0.63943	722	0.66667
721.5	0.05935	721.5	0.63943	721.5	0.66497
721	0.05935	721	0.63766	721	0.66328
720.5	0.05935	720.5	0.63588	720.5	0.66159
720	0.05935	720	0.6341	720	0.6599
719.5	0.06231	719.5	0.63233	719.5	0.65821
719	0.06231	719	0.63233	719	0.65821
718.5	0.06231	718.5	0.63055	718.5	0.65651
718	0.06231	718	0.62877	718	0.65482
717.5	0.06231	717.5	0.627	717.5	0.65313
717	0.06231	717	0.62522	717	0.65144
716.5	0.06231	716.5	0.62345	716.5	0.64975
716	0.06231	716	0.62345	716	0.64805
715.5	0.06231	715.5	0.62167	715.5	0.64636
715	0.06231	715	0.61989	715	0.64467
714.5	0.06231	714.5	0.61812	714.5	0.64298
714	0.06231	714	0.61634	714	0.64129
713.5	0.06528	713.5	0.61456	713.5	0.63959
713	0.06528	713	0.61279	713	0.63621
712.5	0.06528	712.5	0.61101	712.5	0.63452
712	0.06528	712	0.60924	712	0.63283
711.5	0.06528	711.5	0.60746	711.5	0.63113
711	0.06528	711	0.60568	711	0.62944
710.5	0.06528	710.5	0.60391	710.5	0.62775
710	0.06528	710	0.60213	710	0.62606
709.5	0.06528	709.5	0.60213	709.5	0.62437
709	0.06528	709	0.60036	709	0.62267
708.5	0.06825	708.5	0.59858	708.5	0.62098
708	0.06825	708	0.5968	708	0.61929
707.5	0.06825	707.5	0.59503	707.5	0.6176
707	0.06825	707	0.59325	707	0.61591
706.5	0.06825	706.5	0.59147	706.5	0.61252
706	0.06825	706	0.5897	706	0.61083
705.5	0.06825	705.5	0.58792	705.5	0.60914
705	0.06825	705	0.58615	705	0.60575
704.5	0.06825	704.5	0.58437	704.5	0.60406
704	0.06825	704	0.58259	704	0.60237
703.5	0.06825	703.5	0.58082	703.5	0.60068
703	0.06825	703	0.57904	703	0.59898
702.5	0.07122	702.5	0.57726	702.5	0.59729
702	0.07122	702	0.57549	702	0.59391
701.5	0.07122	701.5	0.57371	701.5	0.59222
701	0.07122	701	0.57194	701	0.59052
700.5	0.07122	700.5	0.57016	700.5	0.58714
700	0.07122	700	0.56838	700	0.58545
699.5	0.07122	699.5	0.56661	699.5	0.58206
699	0.07122	699	0.56483	699	0.58037
698.5	0.07122	698.5	0.56306	698.5	0.57868
698	0.07122	698	0.56128	698	0.57699
697.5	0.07418	697.5	0.56128	697.5	0.5736
697	0.07418	697	0.55773	697	0.57191
696.5	0.07418	696.5	0.55595	696.5	0.57022
696	0.07418	696	0.55417	696	0.56684
695.5	0.07418	695.5	0.5524	695.5	0.56514
695	0.07418	695	0.55062	695	0.56345
694.5	0.07418	694.5	0.54885	694.5	0.56007
694	0.07715	694	0.54707	694	0.55838
693.5	0.07715	693.5	0.54707	693.5	0.55668
693	0.07715	693	0.54529	693	0.55499
692.5	0.07715	692.5	0.54174	692.5	0.55161
692	0.07715	692	0.53996	692	0.54992
691.5	0.07715	691.5	0.53819	691.5	0.54822
691	0.07715	691	0.53641	691	0.54653
690.5	0.08012	690.5	0.53464	690.5	0.54315
690	0.08012	690	0.53286	690	0.54146
689.5	0.08012	689.5	0.53286	689.5	0.53807
689	0.08012	689	0.52931	689	0.53638
688.5	0.08012	688.5	0.52753	688.5	0.53469
688	0.08012	688	0.52575	688	0.5313
687.5	0.08012	687.5	0.52398	687.5	0.52961
687	0.08012	687	0.5222	687	0.52792
686.5	0.08012	686.5	0.52043	686.5	0.52623
686	0.08012	686	0.52043	686	0.52453
685.5	0.08012	685.5	0.51865	685.5	0.52115
685	0.08309	685	0.51687	685	0.51946
684.5	0.08309	684.5	0.5151	684.5	0.51777
684	0.08309	684	0.51332	684	0.51607
683.5	0.08309	683.5	0.51155	683.5	0.51269
683	0.08309	683	0.50977	683	0.511
682.5	0.08309	682.5	0.50799	682.5	0.50931
682	0.08309	682	0.50622	682	0.50592
681.5	0.08309	681.5	0.50444	681.5	0.50423
681	0.08605	681	0.50266	681	0.50254
680.5	0.08605	680.5	0.50089	680.5	0.50085
680	0.08605	680	0.49911	680	0.49915
679.5	0.08605	679.5	0.49734	679.5	0.49746
679	0.08605	679	0.49734	679	0.49577
678.5	0.08605	678.5	0.49556	678.5	0.49408
678	0.08902	678	0.49378	678	0.49239
677.5	0.08902	677.5	0.49201	677.5	0.489
677	0.08902	677	0.49023	677	0.48731
676.5	0.08902	676.5	0.48845	676.5	0.48562
676	0.09199	676	0.48845	676	0.48393
675.5	0.09199	675.5	0.48668	675.5	0.48223
675	0.09199	675	0.4849	675	0.48054
674.5	0.09199	674.5	0.48313	674.5	0.47885
674	0.09199	674	0.48313	674	0.47716
673.5	0.09199	673.5	0.48135	673.5	0.47547
673	0.09496	673	0.47957	673	0.47377
672.5	0.09496	672.5	0.4778	672.5	0.47208
672	0.09496	672	0.47602	672	0.47039
671.5	0.09496	671.5	0.47425	671.5	0.4687
671	0.09496	671	0.47247	671	0.46701
670.5	0.09496	670.5	0.47247	670.5	0.46531
670	0.09792	670	0.47069	670	0.46362
669.5	0.09792	669.5	0.46892	669.5	0.46193
669	0.09792	669	0.46892	669	0.46024
668.5	0.09792	668.5	0.46714	668.5	0.46024
668	0.10089	668	0.46714	668	0.45854
667.5	0.10089	667.5	0.46536	667.5	0.45685
667	0.10089	667	0.46536	667	0.45516
666.5	0.10386	666.5	0.46359	666.5	0.45347
666	0.10386	666	0.46181	666	0.45178
665.5	0.10386	665.5	0.46004	665.5	0.45008
665	0.10386	665	0.45826	665	0.44839
664.5	0.10386	664.5	0.45648	664.5	0.4467
664	0.10386	664	0.45471	664	0.44501
663.5	0.10682	663.5	0.45471	663.5	0.44501
663	0.10682	663	0.45293	663	0.44332
662.5	0.10682	662.5	0.45293	662.5	0.44332
662	0.10979	662	0.45115	662	0.44162
661.5	0.10979	661.5	0.45115	661.5	0.44162
661	0.10979	661	0.44938	661	0.43993
660.5	0.10979	660.5	0.4476	660.5	0.43824
660	0.11276	660	0.44583	660	0.43655
659.5	0.11276	659.5	0.44405	659.5	0.43486
659	0.11276	659	0.44405	659	0.43316
658.5	0.11276	658.5	0.44227	658.5	0.43147
658	0.11276	658	0.4405	658	0.42978
657.5	0.11276	657.5	0.4405	657.5	0.42809
657	0.11573	657	0.43872	657	0.42809
656.5	0.11573	656.5	0.43694	656.5	0.4264
656	0.11869	656	0.43694	656	0.4247
655.5	0.11869	655.5	0.43517	655.5	0.4247
655	0.11869	655	0.43339	655	0.42301
654.5	0.11869	654.5	0.43339	654.5	0.42132
654	0.12166	654	0.43162	654	0.41963
653.5	0.12166	653.5	0.42984	653.5	0.41963
653	0.12166	653	0.42984	653	0.41794
652.5	0.12166	652.5	0.42806	652.5	0.41624
652	0.12463	652	0.42629	652	0.41455
651.5	0.12463	651.5	0.42629	651.5	0.41455
651	0.1276	651	0.42451	651	0.41286
650.5	0.1276	650.5	0.42274	650.5	0.41117
650	0.13056	650	0.42274	650	0.41117
649.5	0.13056	649.5	0.42096	649.5	0.40948
649	0.13353	649	0.41918	649	0.40778
648.5	0.13353	648.5	0.41741	648.5	0.40609
648	0.13353	648	0.41563	648	0.4044
647.5	0.1365	647.5	0.41563	647.5	0.4044
647	0.1365	647	0.41385	647	0.40271
646.5	0.1365	646.5	0.41208	646.5	0.40102
646	0.13947	646	0.4103	646	0.39932
645.5	0.13947	645.5	0.4103	645.5	0.39932
645	0.14243	645	0.40853	645	0.39763
644.5	0.1454	644.5	0.40675	644.5	0.39594
644	0.1454	644	0.40497	644	0.39425
643.5	0.1454	643.5	0.4032	643.5	0.39255
643	0.14837	643	0.40142	643	0.39086
642.5	0.14837	642.5	0.39964	642.5	0.38917
642	0.15134	642	0.39787	642	0.38748
641.5	0.15134	641.5	0.39609	641.5	0.38748
641	0.1543	641	0.39609	641	0.38579
640.5	0.15727	640.5	0.39432	640.5	0.38409
640	0.15727	640	0.39254	640	0.38409
639.5	0.16024	639.5	0.39076	639.5	0.3824
639	0.1632	639	0.38899	639	0.38071
638.5	0.16617	638.5	0.38899	638.5	0.37902
638	0.16617	638	0.38721	638	0.37733
637.5	0.16914	637.5	0.38544	637.5	0.37563
637	0.17211	637	0.38366	637	0.37394
636.5	0.17211	636.5	0.38188	636.5	0.37225
636	0.17507	636	0.38011	636	0.37056
635.5	0.17804	635.5	0.37833	635.5	0.37056
635	0.18101	635	0.37655	635	0.36887
634.5	0.18398	634.5	0.37478	634.5	0.36717
634	0.18694	634	0.373	634	0.36379
633.5	0.19288	633.5	0.37123	633.5	0.3621
633	0.19288	633	0.36945	633	0.36041
632.5	0.19585	632.5	0.36767	632.5	0.35871
632	0.19881	632	0.3659	632	0.35702
631.5	0.20178	631.5	0.36412	631.5	0.35533
631	0.20475	631	0.36234	631	0.35364
630.5	0.20772	630.5	0.36057	630.5	0.35195
630	0.21068	630	0.35879	630	0.35025
629.5	0.21662	629.5	0.35702	629.5	0.34856
629	0.21958	629	0.35524	629	0.34687
628.5	0.22552	628.5	0.35346	628.5	0.34518
628	0.22849	628	0.35169	628	0.34349
627.5	0.23442	627.5	0.34991	627.5	0.34179
627	0.23739	627	0.34636	627	0.3401
626.5	0.24332	626.5	0.34458	626.5	0.33841
626	0.24629	626	0.34281	626	0.33672
625.5	0.25223	625.5	0.34103	625.5	0.33503
625	0.25816	625	0.33925	625	0.33333
624.5	0.26409	624.5	0.33748	624.5	0.33164
624	0.27003	624	0.3357	624	0.32995
623.5	0.27596	623.5	0.33393	623.5	0.32826
623	0.2819	623	0.33215	623	0.32657
622.5	0.28783	622.5	0.33037	622.5	0.32487
622	0.29377	622	0.3286	622	0.32149
621.5	0.2997	621.5	0.32682	621.5	0.3198
621	0.30564	621	0.32504	621	0.3181
620.5	0.31454	620.5	0.32327	620.5	0.31641
620	0.32047	620	0.32149	620	0.31472
619.5	0.32938	619.5	0.31972	619.5	0.31303
619	0.33531	619	0.31616	619	0.31134
618.5	0.34421	618.5	0.31439	618.5	0.30964
618	0.35312	618	0.31261	618	0.30626
617.5	0.36202	617.5	0.31083	617.5	0.30457
617	0.37092	617	0.30906	617	0.30288
616.5	0.37982	616.5	0.30551	616.5	0.30118
616	0.38872	616	0.30373	616	0.2978
615.5	0.39763	615.5	0.30195	615.5	0.29611
615	0.40653	615	0.30018	615	0.29442
614.5	0.41543	614.5	0.2984	614.5	0.29272
614	0.4273	614	0.29663	614	0.29103
613.5	0.4362	613.5	0.29485	613.5	0.28934
613	0.44807	613	0.29307	613	0.28765
612.5	0.45994	612.5	0.2913	612.5	0.28596
612	0.46884	612	0.28952	612	0.28426
611.5	0.48071	611.5	0.28774	611.5	0.28257
611	0.49258	611	0.28419	611	0.27919
610.5	0.50445	610.5	0.28242	610.5	0.2775
610	0.51632	610	0.28064	610	0.2758
609.5	0.52819	609.5	0.27886	609.5	0.27411
609	0.54006	609	0.27709	609	0.27242
608.5	0.5549	608.5	0.27531	608.5	0.27073
608	0.56677	608	0.27353	608	0.26904
607.5	0.57864	607.5	0.27176	607.5	0.26734
607	0.5905	607	0.26998	607	0.26565
606.5	0.60237	606.5	0.26821	606.5	0.26396
606	0.61424	606	0.26643	606	0.26058
605.5	0.62611	605.5	0.26288	605.5	0.25888
605	0.63798	605	0.2611	605	0.25719
604.5	0.64985	604.5	0.25933	604.5	0.2555
604	0.66172	604	0.25755	604	0.25381
603.5	0.67656	603.5	0.25577	603.5	0.25212
603	0.68843	603	0.254	603	0.25212
602.5	0.70326	602.5	0.254	602.5	0.25042
602	0.71513	602	0.25222	602	0.24873
601.5	0.72997	601.5	0.25044	601.5	0.24704
601	0.74184	601	0.24867	601	0.24535
600.5	0.75074	600.5	0.24512	600.5	0.24196
600	0.76261	600	0.24334	600	0.24027
599.5	0.77448	599.5	0.24156	599.5	0.23858
599	0.78338	599	0.23979	599	0.23689
598.5	0.79525	598.5	0.23801	598.5	0.23519
598	0.80712	598	0.23623	598	0.2335
597.5	0.81602	597.5	0.23623	597.5	0.23181
597	0.82789	597	0.23446	597	0.23181
596.5	0.83976	596.5	0.23268	596.5	0.23012
596	0.84866	596	0.23268	596	0.22843
595.5	0.85757	595.5	0.23091	595.5	0.22673
595	0.86647	595	0.22913	595	0.22504
594.5	0.87537	594.5	0.22735	594.5	0.22335
594	0.88427	594	0.22558	594	0.22166
593.5	0.89021	593.5	0.22202	593.5	0.21997
593	0.89911	593	0.22202	593	0.21827
592.5	0.90801	592.5	0.22025	592.5	0.21658
592	0.91395	592	0.21847	592	0.21489
591.5	0.92285	591.5	0.2167	591.5	0.2132
591	0.92878	591	0.2167	591	0.2132
590.5	0.93472	590.5	0.21492	590.5	0.21151
590	0.94065	590	0.21314	590	0.20981
589.5	0.94659	589.5	0.21137	589.5	0.20812
589	0.95252	589	0.20959	589	0.20643
588.5	0.95846	588.5	0.20959	588.5	0.20474
588	0.96142	588	0.20782	588	0.20305
587.5	0.96736	587.5	0.20604	587.5	0.20305
587	0.97329	587	0.20604	587	0.20135
586.5	0.97626	586.5	0.20426	586.5	0.19966
586	0.97923	586	0.20249	586	0.19966
585.5	0.9822	585.5	0.20249	585.5	0.19797
585	0.98516	585	0.20071	585	0.19628
584.5	0.98813	584.5	0.19893	584.5	0.19628
584	0.9911	584	0.19893	584	0.19459
583.5	0.99407	583.5	0.19716	583.5	0.19289
583	0.99407	583	0.19538	583	0.1912
582.5	0.99407	582.5	0.19361	582.5	0.1912
582	0.99703	582	0.19361	582	0.18951
581.5	0.99703	581.5	0.19183	581.5	0.18782
581	0.99703	581	0.19183	581	0.18782
580.5	1	580.5	0.19183	580.5	0.18613
580	1	580	0.19005	580	0.18613
579.5	1	579.5	0.19005	579.5	0.18443
579	1	579	0.18828	579	0.18443
578.5	0.99703	578.5	0.1865	578.5	0.18274
578	0.99703	578	0.1865	578	0.18105
577.5	0.99407	577.5	0.18472	577.5	0.18105
577	0.99407	577	0.18472	577	0.17936
576.5	0.99407	576.5	0.18295	576.5	0.17936
576	0.9911	576	0.18295	576	0.17766
575.5	0.9911	575.5	0.18117	575.5	0.17766
575	0.9911	575	0.18117	575	0.17597
574.5	0.98813	574.5	0.1794	574.5	0.17597
574	0.98813	574	0.1794	574	0.17597
573.5	0.98516	573.5	0.1794	573.5	0.17597
573	0.98516	573	0.1794	573	0.17428
572.5	0.9822	572.5	0.1794	572.5	0.17428
572	0.97923	572	0.17762	572	0.17259
571.5	0.97626	571.5	0.17762	571.5	0.17259
571	0.97329	571	0.17762	571	0.1709
570.5	0.97033	570.5	0.17584	570.5	0.1709
570	0.96736	570	0.17407	570	0.1692
569.5	0.96439	569.5	0.17407	569.5	0.1692
569	0.96142	569	0.17407	569	0.1692
568.5	0.96142	568.5	0.17407	568.5	0.1692
568	0.95846	568	0.17407	568	0.1692
567.5	0.95549	567.5	0.17407	567.5	0.1692
567	0.95549	567	0.17229	567	0.16751
566.5	0.95252	566.5	0.17229	566.5	0.16751
566	0.95252	566	0.17229	566	0.16582
565.5	0.94955	565.5	0.17229	565.5	0.16582
565	0.94659	565	0.17229	565	0.16582
564.5	0.94362	564.5	0.17229	564.5	0.16582
564	0.94362	564	0.17229	564	0.16582
563.5	0.94065	563.5	0.17229	563.5	0.16582
563	0.94065	563	0.17052	563	0.16582
562.5	0.94065	562.5	0.17052	562.5	0.16582
562	0.93769	562	0.17052	562	0.16582
561.5	0.93769	561.5	0.17052	561.5	0.16582
561	0.93472	561	0.17052	561	0.16582
560.5	0.93472	560.5	0.17052	560.5	0.16413
560	0.93175	560	0.17052	560	0.16413
559.5	0.93175	559.5	0.17052	559.5	0.16413
559	0.93175	559	0.17052	559	0.16413
558.5	0.93175	558.5	0.17052	558.5	0.16413
558	0.93175	558	0.17052	558	0.16582
557.5	0.93175	557.5	0.17052	557.5	0.16582
557	0.93175	557	0.17052	557	0.16582
556.5	0.93175	556.5	0.17052	556.5	0.16751
556	0.93175	556	0.17229	556	0.16751
555.5	0.93175	555.5	0.17229	555.5	0.16751
555	0.93175	555	0.17229	555	0.16751
554.5	0.93175	554.5	0.17229	554.5	0.16751
554	0.93175	554	0.17229	554	0.16751
553.5	0.93175	553.5	0.17229	553.5	0.16751
553	0.93175	553	0.17229	553	0.16751
552.5	0.93175	552.5	0.17229	552.5	0.16751
552	0.93175	552	0.17407	552	0.1692
551.5	0.93175	551.5	0.17407	551.5	0.1692
551	0.93175	551	0.17407	551	0.1709
550.5	0.93175	550.5	0.17407	550.5	0.1709
550	0.93175	550	0.17407	550	0.1709
549.5	0.93175	549.5	0.17407	549.5	0.1709
549	0.93175	549	0.17407	549	0.1709
548.5	0.93175	548.5	0.17584	548.5	0.1709
548	0.92878	548	0.17584	548	0.1709
547.5	0.92878	547.5	0.17584	547.5	0.17259
547	0.92878	547	0.17584	547	0.17259
546.5	0.92878	546.5	0.17762	546.5	0.17259
546	0.92878	546	0.17762	546	0.17428
545.5	0.92878	545.5	0.17762	545.5	0.17428
545	0.92878	545	0.17762	545	0.17597
544.5	0.92878	544.5	0.1794	544.5	0.17597
544	0.92878	544	0.1794	544	0.17766
543.5	0.92878	543.5	0.1794	543.5	0.17766
543	0.92582	543	0.1794	543	0.17766
542.5	0.92285	542.5	0.1794	542.5	0.17766
542	0.92285	542	0.18117	542	0.17936
541.5	0.92285	541.5	0.18117	541.5	0.17936
541	0.91988	541	0.18117	541	0.17936
540.5	0.91988	540.5	0.18295	540.5	0.18105
540	0.91691	540	0.18295	540	0.18105
539.5	0.91395	539.5	0.18295	539.5	0.18274
539	0.91098	539	0.18295	539	0.18274
538.5	0.90801	538.5	0.18295	538.5	0.18274
538	0.90801	538	0.18295	538	0.18274
537.5	0.90504	537.5	0.18295	537.5	0.18274
537	0.90208	537	0.18295	537	0.18443
536.5	0.89911	536.5	0.18295	536.5	0.18443
536	0.89614	536	0.18472	536	0.18443
535.5	0.89318	535.5	0.18472	535.5	0.18443
535	0.89021	535	0.18472	535	0.18443
534.5	0.88724	534.5	0.1865	534.5	0.18613
534	0.88427	534	0.1865	534	0.18613
533.5	0.88131	533.5	0.1865	533.5	0.18782
533	0.87834	533	0.1865	533	0.18782
532.5	0.87537	532.5	0.1865	532.5	0.18951
532	0.8724	532	0.1865	532	0.18951
531.5	0.86944	531.5	0.1865	531.5	0.18951
531	0.86647	531	0.18828	531	0.18951
530.5	0.8635	530.5	0.18828	530.5	0.18951
530	0.85757	530	0.18828	530	0.18951
529.5	0.85163	529.5	0.18828	529.5	0.18951
529	0.84866	529	0.18828	529	0.18951
528.5	0.84273	528.5	0.18828	528.5	0.18951
528	0.83976	528	0.18828	528	0.18951
527.5	0.83383	527.5	0.18828	527.5	0.18951
527	0.83086	527	0.18828	527	0.18951
526.5	0.82789	526.5	0.18828	526.5	0.18951
526	0.82196	526	0.18828	526	0.1912
525.5	0.81899	525.5	0.18828	525.5	0.1912
525	0.81602	525	0.18828	525	0.1912
524.5	0.81009	524.5	0.18828	524.5	0.1912
524	0.80712	524	0.18828	524	0.1912
523.5	0.80119	523.5	0.18828	523.5	0.1912
523	0.79822	523	0.18828	523	0.1912
522.5	0.79228	522.5	0.18828	522.5	0.1912
522	0.78635	522	0.18828	522	0.1912
521.5	0.78338	521.5	0.18828	521.5	0.1912
521	0.77745	521	0.18828	521	0.1912
520.5	0.77448	520.5	0.18828	520.5	0.1912
520	0.76855	520	0.18828	520	0.1912
519.5	0.76261	519.5	0.1865	519.5	0.18951
519	0.75964	519	0.1865	519	0.18951
518.5	0.75371	518.5	0.1865	518.5	0.18951
518	0.75074	518	0.1865	518	0.18951
517.5	0.74481	517.5	0.1865	517.5	0.18951
517	0.74184	517	0.1865	517	0.18951
516.5	0.73591	516.5	0.1865	516.5	0.18951
516	0.73294	516	0.1865	516	0.18951
515.5	0.727	515.5	0.1865	515.5	0.18782
515	0.72107	515	0.18472	515	0.18782
514.5	0.71513	514.5	0.18472	514.5	0.18782
514	0.71217	514	0.18472	514	0.18782
513.5	0.7092	513.5	0.18472	513.5	0.18782
513	0.70623	513	0.18472	513	0.18782
512.5	0.70326	512.5	0.18472	512.5	0.18782
512	0.7003	512	0.18472	512	0.18782
511.5	0.69733	511.5	0.18472	511.5	0.18782
511	0.69139	511	0.18472	511	0.18613
510.5	0.68843	510.5	0.18472	510.5	0.18613
510	0.68249	510	0.18295	510	0.18613
509.5	0.67656	509.5	0.18295	509.5	0.18613
509	0.67359	509	0.18117	509	0.18443
508.5	0.67062	508.5	0.18117	508.5	0.18443
508	0.66469	508	0.18117	508	0.18443
507.5	0.66172	507.5	0.18117	507.5	0.18443
507	0.65875	507	0.18117	507	0.18443
506.5	0.65579	506.5	0.18117	506.5	0.18443
506	0.65282	506	0.18117	506	0.18443
505.5	0.64985	505.5	0.18117	505.5	0.18443
505	0.64392	505	0.18117	505	0.18443
504.5	0.64095	504.5	0.1794	504.5	0.18274
504	0.63501	504	0.1794	504	0.18274
503.5	0.63205	503.5	0.1794	503.5	0.18274
503	0.62908	503	0.17762	503	0.18274
502.5	0.62611	502.5	0.17762	502.5	0.18105
502	0.62315	502	0.17762	502	0.18105
501.5	0.61721	501.5	0.17584	501.5	0.18105
501	0.61424	501	0.17584	501	0.17936
500.5	0.61128	500.5	0.17584	500.5	0.17936
500	0.60831	500	0.17584	500	0.17936
499.5	0.60534	499.5	0.17584	499.5	0.17766
499	0.60237	499	0.17407	499	0.17766
498.5	0.59644	498.5	0.17407	498.5	0.17766
498	0.59347	498	0.17229	498	0.17766
497.5	0.5905	497.5	0.17229	497.5	0.17597
497	0.58754	497	0.17229	497	0.17597
496.5	0.58457	496.5	0.17052	496.5	0.17597
496	0.5816	496	0.17052	496	0.17597
495.5	0.57864	495.5	0.17052	495.5	0.17428
495	0.57567	495	0.17052	495	0.17428
494.5	0.5727	494.5	0.17052	494.5	0.17428
494	0.56973	494	0.17052	494	0.17428
493.5	0.56677	493.5	0.17052	493.5	0.17259
493	0.5638	493	0.16874	493	0.1709
492.5	0.55786	492.5	0.16696	492.5	0.1709
492	0.5549	492	0.16696	492	0.1692
491.5	0.55193	491.5	0.16519	491.5	0.1692
491	0.54896	491	0.16341	491	0.1692
490.5	0.54599	490.5	0.16341	490.5	0.16751
490	0.54303	490	0.16163	490	0.16751
489.5	0.54303	489.5	0.16163	489.5	0.16751
489	0.54006	489	0.16163	489	0.16751
488.5	0.53709	488.5	0.16163	488.5	0.16582
488	0.53412	488	0.16163	488	0.16582
487.5	0.53116	487.5	0.15986	487.5	0.16413
487	0.52819	487	0.15986	487	0.16413
486.5	0.52522	486.5	0.15986	486.5	0.16244
486	0.52226	486	0.15808	486	0.16074
485.5	0.51929	485.5	0.15631	485.5	0.15905
485	0.51632	485	0.15453	485	0.15905
484.5	0.51335	484.5	0.15453	484.5	0.15736
484	0.51039	484	0.15275	484	0.15736
483.5	0.50742	483.5	0.15275	483.5	0.15567
483	0.50742	483	0.15098	483	0.15398
482.5	0.50445	482.5	0.15098	482.5	0.15398
482	0.50148	482	0.1492	482	0.15228
481.5	0.49852	481.5	0.1492	481.5	0.15059
481	0.49555	481	0.14742	481	0.15059
480.5	0.49258	480.5	0.14742	480.5	0.1489
480	0.48961	480	0.14742	480	0.1489
479.5	0.48665	479.5	0.14565	479.5	0.14721
479	0.48368	479	0.14387	479	0.14721
478.5	0.48368	478.5	0.14387	478.5	0.14552
478	0.48071	478	0.1421	478	0.14382
477.5	0.47774	477.5	0.1421	477.5	0.14382
477	0.47478	477	0.14032	477	0.14213
476.5	0.47478	476.5	0.14032	476.5	0.14044
476	0.47181	476	0.13854	476	0.14044
475.5	0.46884	475.5	0.13854	475.5	0.13875
475	0.46588	475	0.13677	475	0.13875
474.5	0.46588	474.5	0.13499	474.5	0.13706
474	0.46291	474	0.13499	474	0.13536
473.5	0.45994	473.5	0.13321	473.5	0.13367
473	0.45697	473	0.13144	473	0.13198
472.5	0.45697	472.5	0.13144	472.5	0.13198
472	0.45401	472	0.13144	472	0.13198
471.5	0.45401	471.5	0.12966	471.5	0.13029
471	0.45104	471	0.12966	471	0.13029
470.5	0.44807	470.5	0.12966	470.5	0.1286
470	0.4451	470	0.12789	470	0.1286
469.5	0.44214	469.5	0.12789	469.5	0.1269
469	0.44214	469	0.12611	469	0.12521
468.5	0.43917	468.5	0.12433	468.5	0.12352
468	0.4362	468	0.12433	468	0.12352
467.5	0.4362	467.5	0.12256	467.5	0.12183
467	0.43323	467	0.12256	467	0.12183
466.5	0.43027	466.5	0.12078	466.5	0.12014
466	0.43027	466	0.12078	466	0.12014
465.5	0.43027	465.5	0.12078	465.5	0.11844
465	0.4273	465	0.12078	465	0.11844
464.5	0.4273	464.5	0.11901	464.5	0.11675
464	0.42433	464	0.11901	464	0.11675
463.5	0.42433	463.5	0.11723	463.5	0.11506
463	0.42136	463	0.11723	463	0.11506
462.5	0.4184	462.5	0.11723	462.5	0.11506
462	0.41543	462	0.11723	462	0.11337
461.5	0.41543	461.5	0.11545	461.5	0.11337
461	0.41543	461	0.11545	461	0.11337
460.5	0.41543	460.5	0.11545	460.5	0.11168
460	0.41246	460	0.11368	460	0.11168
459.5	0.41246	459.5	0.11368	459.5	0.10998
459	0.4095	459	0.1119	459	0.10998
458.5	0.40653	458.5	0.1119	458.5	0.10829
458	0.40653	458	0.11012	458	0.10829
457.5	0.40356	457.5	0.11012	457.5	0.1066
457	0.40059	457	0.11012	457	0.1066
456.5	0.40059	456.5	0.11012	456.5	0.10491
456	0.40059	456	0.11012	456	0.10491
455.5	0.40059	455.5	0.11012	455.5	0.10491
455	0.40059	455	0.11012	455	0.10491
454.5	0.40059	454.5	0.11012	454.5	0.10491
454	0.39763	454	0.11012	454	0.10491
453.5	0.39466	453.5	0.10835	453.5	0.10491
453	0.39466	453	0.10835	453	0.10321
452.5	0.39169	452.5	0.10657	452.5	0.10321
452	0.38872	452	0.10657	452	0.10152
451.5	0.38872	451.5	0.10657	451.5	0.10152
451	0.38576	451	0.10657	451	0.10152
450.5	0.38576	450.5	0.10657	450.5	0.10152
450	0.38576	450	0.10657	450	0.10152
449.5	0.38576	449.5	0.10657	449.5	0.09983
449	0.38576	449	0.10657	449	0.09983
448.5	0.38279	448.5	0.10657	448.5	0.09983
448	0.38279	448	0.1048	448	0.09983
447.5	0.37982	447.5	0.1048	447.5	0.09983
447	0.37982	447	0.1048	447	0.09983
446.5	0.37685	446.5	0.1048	446.5	0.09814
446	0.37685	446	0.1048	446	0.09814
445.5	0.37389	445.5	0.1048	445.5	0.09814
445	0.37389	445	0.10302	445	0.09814
444.5	0.37389	444.5	0.10302	444.5	0.09814
444	0.37092	444	0.10302	444	0.09645
443.5	0.37092	443.5	0.10302	443.5	0.09645
443	0.36795	443	0.10302	443	0.09645
442.5	0.36795	442.5	0.10124	442.5	0.09645
442	0.36795	442	0.10124	442	0.09475
441.5	0.36499	441.5	0.09947	441.5	0.09475
441	0.36202	441	0.09947	441	0.09475
440.5	0.36202	440.5	0.09947	440.5	0.09475
440	0.35905	440	0.09947	440	0.09306
439.5	0.35905	439.5	0.09947	439.5	0.09306
439	0.35608	439	0.09947	439	0.09137
438.5	0.35608	438.5	0.09947	438.5	0.09137
438	0.35608	438	0.09947	438	0.09137
437.5	0.35608	437.5	0.09769	437.5	0.09137
437	0.35312	437	0.09769	437	0.09137
436.5	0.35312	436.5	0.09769	436.5	0.09137
436	0.35015	436	0.09591	436	0.08968
435.5	0.35015	435.5	0.09591	435.5	0.08799
435	0.34718	435	0.09591	435	0.08799
434.5	0.34718	434.5	0.09591	434.5	0.08799
434	0.34421	434	0.09591	434	0.08799
433.5	0.34421	433.5	0.09591	433.5	0.08629
433	0.34421	433	0.09414	433	0.08629
432.5	0.34421	432.5	0.09414	432.5	0.08629
432	0.34421	432	0.09414	432	0.08629
431.5	0.34125	431.5	0.09236	431.5	0.08629
431	0.34125	431	0.09236	431	0.0846
430.5	0.33828	430.5	0.09236	430.5	0.0846
430	0.33531	430	0.09236	430	0.0846
429.5	0.33531	429.5	0.09236	429.5	0.0846
429	0.33234	429	0.09236	429	0.0846
428.5	0.33234	428.5	0.09059	428.5	0.0846
428	0.33234	428	0.09059	428	0.08291
427.5	0.33234	427.5	0.09059	427.5	0.08291
427	0.33234	427	0.09059	427	0.08291
426.5	0.32938	426.5	0.09059	426.5	0.08291
426	0.32938	426	0.09059	426	0.08291
425.5	0.32938	425.5	0.09059	425.5	0.08291
425	0.32938	425	0.08881	425	0.08291
424.5	0.32938	424.5	0.08881	424.5	0.08291
424	0.32641	424	0.08881	424	0.08291
423.5	0.32641	423.5	0.08881	423.5	0.08291
423	0.32344	423	0.08881	423	0.08291
422.5	0.32344	422.5	0.08881	422.5	0.08291
422	0.32047	422	0.09059	422	0.08291
421.5	0.32047	421.5	0.09059	421.5	0.08291
421	0.32047	421	0.09059	421	0.08291
420.5	0.32047	420.5	0.09059	420.5	0.08291
420	0.32047	420	0.09059	420	0.08291
419.5	0.32047	419.5	0.09059	419.5	0.0846
419	0.32047	419	0.09236	419	0.0846
418.5	0.32047	418.5	0.09236	418.5	0.0846
418	0.31751	418	0.09236	418	0.0846
417.5	0.31751	417.5	0.09414	417.5	0.08629
417	0.31751	417	0.09414	417	0.08629
416.5	0.31751	416.5	0.09414	416.5	0.08799
416	0.31751	416	0.09591	416	0.08799
415.5	0.31454	415.5	0.09591	415.5	0.08799
415	0.31454	415	0.09591	415	0.08968
414.5	0.31454	414.5	0.09591	414.5	0.08968
414	0.31454	414	0.09591	414	0.08968
413.5	0.31454	413.5	0.09769	413.5	0.08968
413	0.31454	413	0.09769	413	0.08968
412.5	0.31454	412.5	0.09947	412.5	0.09137
412	0.31454	412	0.09947	412	0.09306
411.5	0.31454	411.5	0.10124	411.5	0.09306
411	0.31454	411	0.10302	411	0.09475
410.5	0.31454	410.5	0.10302	410.5	0.09645
410	0.31454	410	0.1048	410	0.09645
409.5	0.31454	409.5	0.1048	409.5	0.09814
409	0.31454	409	0.10657	409	0.09814
408.5	0.31454	408.5	0.10657	408.5	0.09983
408	0.31454	408	0.10835	408	0.09983
407.5	0.31454	407.5	0.10835	407.5	0.10152
407	0.31454	407	0.11012	407	0.10321
406.5	0.31454	406.5	0.1119	406.5	0.10321
406	0.31454	406	0.1119	406	0.10491
405.5	0.31454	405.5	0.11368	405.5	0.10491
405	0.31454	405	0.11368	405	0.1066
404.5	0.31454	404.5	0.11545	404.5	0.10829
404	0.31454	404	0.11723	404	0.10998
403.5	0.31454	403.5	0.11723	403.5	0.11168
403	0.31454	403	0.11901	403	0.11168
402.5	0.31454	402.5	0.12078	402.5	0.11337
402	0.31751	402	0.12078	402	0.11506
401.5	0.31751	401.5	0.12256	401.5	0.11675
401	0.31751	401	0.12256	401	0.11844
400.5	0.31751	400.5	0.12433	400.5	0.11844
400	0.31751	400	0.12433	400	0.12014
399.5	0.31751	399.5	0.12789	399.5	0.12183
399	0.31751	399	0.12966	399	0.12352
398.5	0.31751	398.5	0.12966	398.5	0.12352
398	0.32047	398	0.13144	398	0.12521
397.5	0.32047	397.5	0.13321	397.5	0.12521
397	0.32047	397	0.13321	397	0.1269
396.5	0.32047	396.5	0.13499	396.5	0.1269
396	0.32047	396	0.13499	396	0.1286
395.5	0.32047	395.5	0.13677	395.5	0.13029
395	0.32344	395	0.13854	395	0.13198
394.5	0.32344	394.5	0.14032	394.5	0.13536
394	0.32344	394	0.1421	394	0.13706
393.5	0.32344	393.5	0.1421	393.5	0.13875
393	0.32344	393	0.14387	393	0.13875
392.5	0.32047	392.5	0.14565	392.5	0.14044
392	0.32047	392	0.14565	392	0.14044
391.5	0.32047	391.5	0.14742	391.5	0.14044
391	0.32047	391	0.14742	391	0.14213
390.5	0.32047	390.5	0.1492	390.5	0.14382
390	0.32047	390	0.15098	390	0.14552
389.5	0.32047	389.5	0.15275	389.5	0.14721
389	0.32047	389	0.15453	389	0.1489
388.5	0.32047	388.5	0.15631	388.5	0.15059
388	0.32047	388	0.15631	388	0.15228
387.5	0.32047	387.5	0.15808	387.5	0.15228
387	0.32047	387	0.15986	387	0.15398
386.5	0.31751	386.5	0.16163	386.5	0.15567
386	0.31751	386	0.16519	386	0.15736
385.5	0.31751	385.5	0.16696	385.5	0.15905
385	0.31751	385	0.16874	385	0.16244
384.5	0.31751	384.5	0.17052	384.5	0.16413
384	0.31751	384	0.17229	384	0.16582
383.5	0.31751	383.5	0.17407	383.5	0.16751
383	0.31751	383	0.17584	383	0.1692
382.5	0.31454	382.5	0.17762	382.5	0.17259
382	0.31454	382	0.1794	382	0.17428
381.5	0.31157	381.5	0.18117	381.5	0.17766
381	0.31157	381	0.18472	381	0.17936
380.5	0.31157	380.5	0.1865	380.5	0.17936
380	0.31157	380	0.1865	380	0.18105
379.5	0.31157	379.5	0.18828	379.5	0.18274
379	0.30861	379	0.19005	379	0.18443
378.5	0.30861	378.5	0.19361	378.5	0.18613
378	0.30861	378	0.19538	378	0.18951
377.5	0.30564	377.5	0.19716	377.5	0.1912
377	0.30564	377	0.19893	377	0.19289
376.5	0.30564	376.5	0.20071	376.5	0.19459
376	0.30564	376	0.20249	376	0.19628
375.5	0.30267	375.5	0.20426	375.5	0.19797
375	0.30267	375	0.20604	375	0.19797
374.5	0.2997	374.5	0.20782	374.5	0.19966
374	0.2997	374	0.20782	374	0.20135
373.5	0.2997	373.5	0.20959	373.5	0.20135
373	0.2997	373	0.20959	373	0.20305
372.5	0.2997	372.5	0.21137	372.5	0.20474
372	0.2997	372	0.21314	372	0.20474
371.5	0.2997	371.5	0.21314	371.5	0.20643
371	0.2997	371	0.21314	371	0.20643
370.5	0.2997	370.5	0.21314	370.5	0.20812
370	0.2997	370	0.21314	370	0.20812
369.5	0.2997	369.5	0.21314	369.5	0.20981
369	0.2997	369	0.21492	369	0.20981
368.5	0.2997	368.5	0.21492	368.5	0.20981
368	0.2997	368	0.21492	368	0.20981
367.5	0.2997	367.5	0.21492	367.5	0.20981
367	0.2997	367	0.21492	367	0.20981
366.5	0.30267	366.5	0.21492	366.5	0.20981
366	0.30267	366	0.21492	366	0.20981
365.5	0.30564	365.5	0.21492	365.5	0.21151
365	0.30564	365	0.21492	365	0.21151
364.5	0.30564	364.5	0.21492	364.5	0.21151
364	0.30564	364	0.2167	364	0.21151
363.5	0.30564	363.5	0.2167	363.5	0.21151
363	0.30861	363	0.2167	363	0.21151
362.5	0.31157	362.5	0.21847	362.5	0.21151
362	0.31157	362	0.21847	362	0.21151
361.5	0.31454	361.5	0.21847	361.5	0.2132
361	0.31751	361	0.21847	361	0.2132
360.5	0.32047	360.5	0.21847	360.5	0.21489
360	0.32344	360	0.22025	360	0.21489
359.5	0.32344	359.5	0.22025	359.5	0.21658
359	0.32641	359	0.22202	359	0.21658
358.5	0.32641	358.5	0.22202	358.5	0.21658
358	0.32641	358	0.22202	358	0.21658
357.5	0.32938	357.5	0.2238	357.5	0.21658
357	0.32938	357	0.22558	357	0.21658
356.5	0.32938	356.5	0.22558	356.5	0.21827
356	0.33234	356	0.22735	356	0.21997
355.5	0.33234	355.5	0.22913	355.5	0.22166
355	0.33234	355	0.23091	355	0.22335
354.5	0.33234	354.5	0.23268	354.5	0.22504
354	0.33234	354	0.23446	354	0.22673
353.5	0.33234	353.5	0.23446	353.5	0.22843
353	0.33234	353	0.23623	353	0.23012
352.5	0.32938	352.5	0.23623	352.5	0.23012
352	0.32938	352	0.23801	352	0.23181
351.5	0.32938	351.5	0.24156	351.5	0.23519
351	0.32938	351	0.24334	351	0.23689
350.5	0.32938	350.5	0.24512	350.5	0.23689
350	0.32641	350	0.24689	350	0.23858
349.5	0.32344	349.5	0.24867	349.5	0.24027
349	0.32344	349	0.25044	349	0.24196
348.5	0.32047	348.5	0.25044	348.5	0.24196
348	0.32047	348	0.25222	348	0.24365
347.5	0.31751	347.5	0.254	347.5	0.24535
347	0.31751	347	0.254	347	0.24704
346.5	0.31454	346.5	0.25577	346.5	0.25042
346	0.31454	346	0.25933	346	0.25212
345.5	0.31454	345.5	0.2611	345.5	0.25381
345	0.31454	345	0.26288	345	0.2555
344.5	0.31157	344.5	0.26465	344.5	0.2555
344	0.31157	344	0.26643	344	0.25719
343.5	0.31157	343.5	0.26643	343.5	0.25719
343	0.30861	343	0.26643	343	0.25719
342.5	0.30861	342.5	0.26821	342.5	0.25888
342	0.30564	342	0.26821	342	0.26058
341.5	0.30564	341.5	0.26998	341.5	0.26058
341	0.30267	341	0.26998	341	0.26227
340.5	0.30267	340.5	0.27176	340.5	0.26396
340	0.2997	340	0.27176	340	0.26396
339.5	0.29674	339.5	0.27353	339.5	0.26396
339	0.29377	339	0.27353	339	0.26396
338.5	0.29377	338.5	0.27353	338.5	0.26396
338	0.2908	338	0.27531	338	0.26565
337.5	0.2908	337.5	0.27531	337.5	0.26565
337	0.28783	337	0.27531	337	0.26734
336.5	0.28783	336.5	0.27531	336.5	0.26734
336	0.28487	336	0.27531	336	0.26734
335.5	0.2819	335.5	0.27531	335.5	0.26734
335	0.27893	335	0.27531	335	0.26734
334.5	0.27596	334.5	0.27531	334.5	0.26734
334	0.273	334	0.27531	334	0.26734
333.5	0.273	333.5	0.27531	333.5	0.26734
333	0.27003	333	0.27709	333	0.26734
332.5	0.26706	332.5	0.27709	332.5	0.26734
332	0.26706	332	0.27709	332	0.26734
331.5	0.26706	331.5	0.27709	331.5	0.26734
331	0.26706	331	0.27709	331	0.26734
330.5	0.26409	330.5	0.27709	330.5	0.26734
330	0.26409	330	0.27709	330	0.26734
329.5	0.26113	329.5	0.27709	329.5	0.26734
329	0.26113	329	0.27709	329	0.26734
328.5	0.25816	328.5	0.27709	328.5	0.26734
328	0.25816	328	0.27709	328	0.26734
327.5	0.25519	327.5	0.27709	327.5	0.26734
327	0.25519	327	0.27886	327	0.26734
326.5	0.25519	326.5	0.27886	326.5	0.26904
326	0.25223	326	0.28064	326	0.26904
325.5	0.25223	325.5	0.28242	325.5	0.27073
325	0.25223	325	0.28242	325	0.27242
324.5	0.25223	324.5	0.28242	324.5	0.27242
324	0.25223	324	0.28242	324	0.27242
323.5	0.25223	323.5	0.28242	323.5	0.27411
323	0.25223	323	0.28419	323	0.27411
322.5	0.25223	322.5	0.28597	322.5	0.2758
322	0.25223	322	0.28774	322	0.2758
321.5	0.25223	321.5	0.28952	321.5	0.2775
321	0.25223	321	0.2913	321	0.27919
320.5	0.25223	320.5	0.2913	320.5	0.27919
320	0.25223	320	0.29307	320	0.28088
319.5	0.25223	319.5	0.29307	319.5	0.28257
319	0.25223	319	0.29485	319	0.28257
318.5	0.25223	318.5	0.29485	318.5	0.28257
318	0.25223	318	0.29485	318	0.28426
317.5	0.25223	317.5	0.29485	317.5	0.28426
317	0.25223	317	0.29663	317	0.28426
316.5	0.25223	316.5	0.29663	316.5	0.28596
316	0.25519	316	0.2984	316	0.28765
315.5	0.25519	315.5	0.30018	315.5	0.28934
315	0.25816	315	0.30018	315	0.28934
314.5	0.25816	314.5	0.30195	314.5	0.29103
314	0.25816	314	0.30195	314	0.29103
313.5	0.25816	313.5	0.30195	313.5	0.29103
313	0.25816	313	0.30373	313	0.29103
312.5	0.25816	312.5	0.30373	312.5	0.29272
312	0.26113	312	0.30373	312	0.29272
311.5	0.26113	311.5	0.30551	311.5	0.29442
311	0.26409	311	0.30551	311	0.29442
310.5	0.26409	310.5	0.30728	310.5	0.29611
310	0.26409	310	0.30728	310	0.29611
309.5	0.26409	309.5	0.30906	309.5	0.2978
309	0.26409	309	0.30906	309	0.2978
308.5	0.26409	308.5	0.30906	308.5	0.29949
308	0.26706	308	0.31083	308	0.29949
307.5	0.26706	307.5	0.31083	307.5	0.30118
307	0.26706	307	0.31261	307	0.30118
306.5	0.26706	306.5	0.31261	306.5	0.30288
306	0.26706	306	0.31261	306	0.30288
305.5	0.26409	305.5	0.31261	305.5	0.30288
305	0.26409	305	0.31439	305	0.30288
304.5	0.26409	304.5	0.31439	304.5	0.30457
304	0.26409	304	0.31439	304	0.30457
303.5	0.26113	303.5	0.31439	303.5	0.30457
303	0.26113	303	0.31616	303	0.30626
302.5	0.26113	302.5	0.31616	302.5	0.30626
302	0.26113	302	0.31794	302	0.30795
301.5	0.26113	301.5	0.31794	301.5	0.30795

## Sheet: Figure 2e
	D18	AQx-2	AQx-6	AQx-8
LUMO (eV)	-3.51	-3.88	-3.86	-3.85
HOMO (eV)	-5.5	-5.62	-5.61	-5.6

## Sheet: Figure 3a
	AQx-2		AQx-6		AQx-8
Voltage (V)	Current Density (mA/cm2)	Voltage (V)	Current Density (mA/cm2)	Voltage (V)	Current Density (mA/cm2)
-1.5	-26.9123	-1.5	-27.5637	-1.50001	-25.5138
-1.48997	-26.8517	-1.48998	-27.5655	-1.48997	-25.5085
-1.47994	-26.798	-1.47993	-27.5015	-1.47994	-25.5873
-1.46989	-26.839	-1.4699	-27.4593	-1.4699	-25.56
-1.45986	-26.852	-1.45986	-27.5197	-1.45986	-25.4677
-1.44983	-26.8562	-1.44983	-27.5753	-1.44983	-25.512
-1.4398	-26.7338	-1.4398	-27.4745	-1.4398	-25.5585
-1.42977	-26.845	-1.42976	-27.4632	-1.42977	-25.5147
-1.41973	-26.8562	-1.41974	-27.4955	-1.41972	-25.4438
-1.4097	-26.7715	-1.40969	-27.5542	-1.4097	-25.4877
-1.39967	-26.7415	-1.39966	-27.4778	-1.39966	-25.5512
-1.38963	-26.817	-1.38964	-27.3945	-1.38964	-25.4977
-1.37959	-26.786	-1.3796	-27.4952	-1.3796	-25.4163
-1.36957	-26.782	-1.36957	-27.498	-1.36957	-25.4997
-1.35953	-26.7405	-1.35953	-27.4775	-1.35954	-25.5018
-1.3495	-26.7692	-1.3495	-27.383	-1.3495	-25.4812
-1.33946	-26.7565	-1.33947	-27.464	-1.33946	-25.4525
-1.32943	-26.739	-1.32943	-27.49	-1.32943	-25.429
-1.3194	-26.717	-1.31939	-27.4728	-1.3194	-25.4495
-1.30936	-26.6905	-1.30937	-27.415	-1.30936	-25.48
-1.29933	-26.7028	-1.29933	-27.3568	-1.29933	-25.4363
-1.28929	-26.7338	-1.28931	-27.4597	-1.2893	-25.403
-1.27927	-26.7237	-1.27928	-27.5	-1.27927	-25.445
-1.26924	-26.6432	-1.26923	-27.4078	-1.26923	-25.45
-1.25919	-26.6743	-1.25919	-27.3735	-1.25919	-25.4507
-1.24916	-26.684	-1.24916	-27.4282	-1.24917	-25.4275
-1.23914	-26.6795	-1.23912	-27.4815	-1.23912	-25.4232
-1.2291	-26.6382	-1.2291	-27.4017	-1.2291	-25.3972
-1.21906	-26.633	-1.21906	-27.3595	-1.21907	-25.4378
-1.20903	-26.6305	-1.20904	-27.3965	-1.20903	-25.4267
-1.199	-26.6917	-1.199	-27.3895	-1.199	-25.3637
-1.18897	-26.6295	-1.18897	-27.4372	-1.18897	-25.401
-1.17893	-26.537	-1.17893	-27.37	-1.17892	-25.4247
-1.1689	-26.644	-1.16889	-27.302	-1.1689	-25.419
-1.15886	-26.6797	-1.15886	-27.4062	-1.15886	-25.339
-1.14883	-26.5802	-1.14884	-27.4235	-1.14884	-25.3785
-1.1388	-26.5605	-1.1388	-27.3762	-1.13879	-25.3985
-1.12877	-26.6265	-1.12875	-27.3025	-1.12877	-25.4163
-1.11873	-26.6403	-1.11873	-27.3745	-1.11872	-25.3637
-1.1087	-26.6238	-1.10869	-27.4305	-1.1087	-25.329
-1.09866	-26.572	-1.09866	-27.3837	-1.09865	-25.3685
-1.08862	-26.6395	-1.08863	-27.2993	-1.08863	-25.399
-1.07859	-26.6468	-1.07859	-27.362	-1.0786	-25.3577
-1.06857	-26.594	-1.06855	-27.4085	-1.06855	-25.3205
-1.05853	-26.593	-1.05853	-27.3738	-1.05853	-25.3777
-1.04849	-26.627	-1.04851	-27.286	-1.04849	-25.411
-1.03846	-26.5993	-1.03846	-27.3438	-1.03847	-25.3385
-1.02843	-26.622	-1.02842	-27.4043	-1.02843	-25.3478
-1.0184	-26.614	-1.01839	-27.3565	-1.0184	-25.374
-1.00836	-26.569	-1.00835	-27.2492	-1.00835	-25.3865
-0.99833	-26.6045	-0.99834	-27.3478	-0.99833	-25.396
-0.9883	-26.6403	-0.98829	-27.3693	-0.9883	-25.3375
-0.97827	-26.601	-0.97827	-27.3425	-0.97826	-25.3858
-0.96823	-26.5435	-0.96823	-27.2563	-0.96822	-25.405
-0.95819	-26.5983	-0.95818	-27.3248	-0.9582	-25.3795
-0.94816	-26.6487	-0.94817	-27.3438	-0.94816	-25.365
-0.93814	-26.6043	-0.93814	-27.3057	-0.93813	-25.3773
-0.92809	-26.5185	-0.9281	-27.265	-0.92809	-25.339
-0.91806	-26.5855	-0.91806	-27.2745	-0.91806	-25.402
-0.90803	-26.649	-0.90802	-27.3182	-0.90803	-25.3687
-0.898	-26.576	-0.89801	-27.3015	-0.89799	-25.2903
-0.88795	-26.5035	-0.88797	-27.228	-0.88796	-25.332
-0.87792	-26.5705	-0.87793	-27.2715	-0.87792	-25.3682
-0.8679	-26.5882	-0.86788	-27.2782	-0.86789	-25.3145
-0.85787	-26.5697	-0.85786	-27.2935	-0.85786	-25.2913
-0.84783	-26.4905	-0.84783	-27.1958	-0.84782	-25.304
-0.83779	-26.555	-0.83779	-27.2542	-0.83779	-25.3403
-0.82776	-26.5545	-0.82776	-27.2692	-0.82775	-25.3302
-0.81773	-26.5555	-0.81772	-27.3102	-0.81773	-25.2605
-0.8077	-26.4932	-0.80768	-27.2025	-0.8077	-25.3027
-0.79766	-26.4655	-0.79766	-27.2488	-0.79766	-25.3405
-0.78762	-26.527	-0.78762	-27.271	-0.78763	-25.2778
-0.77759	-26.5102	-0.77758	-27.2727	-0.7776	-25.2375
-0.76756	-26.5005	-0.76755	-27.2	-0.76756	-25.323
-0.75752	-26.461	-0.75752	-27.2213	-0.75752	-25.265
-0.7475	-26.4703	-0.7475	-27.2875	-0.7475	-25.266
-0.73746	-26.528	-0.73745	-27.253	-0.73747	-25.2755
-0.72743	-26.4823	-0.72741	-27.1928	-0.72743	-25.2452
-0.71739	-26.4025	-0.71738	-27.2207	-0.71739	-25.2525
-0.70736	-26.4625	-0.70736	-27.2508	-0.70735	-25.2585
-0.69733	-26.4977	-0.69731	-27.2425	-0.69732	-25.223
-0.6873	-26.454	-0.6873	-27.1855	-0.68729	-25.2402
-0.67727	-26.3932	-0.67725	-27.1743	-0.67726	-25.2252
-0.66722	-26.4285	-0.66721	-27.2102	-0.66723	-25.1968
-0.65718	-26.4372	-0.65719	-27.2188	-0.65719	-25.2265
-0.64716	-26.4795	-0.64716	-27.1475	-0.64716	-25.1797
-0.63712	-26.3855	-0.63712	-27.173	-0.63713	-25.172
-0.62708	-26.3895	-0.62709	-27.1795	-0.62709	-25.2377
-0.61706	-26.4355	-0.61706	-27.2195	-0.61707	-25.1898
-0.60702	-26.4255	-0.60703	-27.1258	-0.60702	-25.1455
-0.59698	-26.3755	-0.597	-27.1483	-0.59699	-25.2162
-0.58695	-26.3257	-0.58695	-27.1737	-0.58695	-25.1608
-0.57692	-26.3667	-0.57693	-27.1902	-0.57692	-25.202
-0.56689	-26.4112	-0.56689	-27.1155	-0.56689	-25.149
-0.55685	-26.33	-0.55685	-27.1305	-0.55686	-25.157
-0.54682	-26.2865	-0.54682	-27.145	-0.54682	-25.192
-0.53679	-26.3723	-0.53679	-27.1945	-0.53679	-25.1725
-0.52675	-26.3712	-0.52676	-27.0985	-0.52676	-25.0975
-0.51672	-26.2955	-0.51673	-27.095	-0.51671	-25.131
-0.5067	-26.2997	-0.50669	-27.135	-0.50669	-25.1425
-0.49666	-26.3307	-0.49667	-27.1582	-0.49665	-25.121
-0.48663	-26.3143	-0.48663	-27.1043	-0.48663	-25.1053
-0.47659	-26.3257	-0.4766	-27.0512	-0.4766	-25.085
-0.46656	-26.2503	-0.46655	-27.114	-0.46655	-25.0978
-0.45654	-26.3155	-0.45653	-27.1262	-0.45653	-25.125
-0.44649	-26.2918	-0.44649	-27.0985	-0.44648	-25.0485
-0.43646	-26.2925	-0.43646	-27.017	-0.43646	-25.0227
-0.42642	-26.2915	-0.42642	-27.071	-0.42642	-25.1328
-0.41639	-26.2025	-0.41639	-27.1465	-0.41638	-25.0945
-0.40635	-26.294	-0.40636	-27.062	-0.40635	-25.0637
-0.39632	-26.3085	-0.39632	-27.0203	-0.39632	-25.0245
-0.3863	-26.264	-0.38629	-27.0555	-0.38629	-25.0862
-0.37626	-26.212	-0.37625	-27.1015	-0.37625	-25.0568
-0.36622	-26.2505	-0.36623	-27.0678	-0.36622	-25.068
-0.35618	-26.2978	-0.35619	-26.9593	-0.35618	-25.0592
-0.34616	-26.2823	-0.34614	-27.0375	-0.34615	-25.0328
-0.33612	-26.1615	-0.33613	-27.0705	-0.33611	-25.0645
-0.32608	-26.2695	-0.3261	-27.0138	-0.32609	-25.0248
-0.31605	-26.2825	-0.31607	-26.9503	-0.31605	-24.965
-0.30602	-26.213	-0.30602	-26.9818	-0.30602	-25.0515
-0.29599	-26.1915	-0.29599	-27.065	-0.29599	-25.0237
-0.28595	-26.2467	-0.28596	-26.9857	-0.28596	-25.0102
-0.27592	-26.2695	-0.27592	-26.8955	-0.27592	-24.9973
-0.26589	-26.238	-0.26589	-26.9945	-0.26589	-24.979
-0.25586	-26.1593	-0.25585	-27.0117	-0.25585	-25.0068
-0.24582	-26.2475	-0.24583	-26.959	-0.24582	-24.9997
-0.23578	-26.232	-0.23579	-26.902	-0.23578	-24.9387
-0.22576	-26.221	-0.22575	-26.9325	-0.22575	-24.9627
-0.21573	-26.215	-0.2157	-27.0195	-0.21572	-24.9952
-0.20569	-26.1852	-0.20569	-26.9273	-0.2057	-24.96
-0.19565	-26.1755	-0.19565	-26.8885	-0.19565	-24.9438
-0.18561	-26.2523	-0.18562	-26.933	-0.18562	-24.9322
-0.17559	-26.1825	-0.17558	-26.9428	-0.17558	-24.9447
-0.16556	-26.162	-0.16557	-26.932	-0.16556	-24.9535
-0.15551	-26.1878	-0.15552	-26.8498	-0.15552	-24.91
-0.14549	-26.2243	-0.14549	-26.8758	-0.14548	-24.89
-0.13545	-26.187	-0.13546	-26.9315	-0.13546	-24.9635
-0.12541	-26.119	-0.12542	-26.8672	-0.12542	-24.917
-0.11539	-26.1438	-0.11537	-26.8405	-0.11539	-24.9088
-0.10535	-26.2203	-0.10536	-26.8188	-0.10535	-24.8925
-0.09532	-26.1618	-0.09532	-26.8723	-0.09532	-24.9002
-0.08528	-26.0678	-0.08529	-26.87	-0.08529	-24.9303
-0.07525	-26.1525	-0.07526	-26.7505	-0.07526	-24.923
-0.06522	-26.1735	-0.06522	-26.806	-0.06522	-24.8675
-0.05519	-26.1285	-0.05517	-26.8478	-0.05518	-24.8972
-0.04515	-26.0705	-0.04514	-26.8053	-0.04515	-24.902
-0.03512	-26.1195	-0.03511	-26.7413	-0.03513	-24.899
-0.02509	-26.1325	-0.02509	-26.7355	-0.02508	-24.8622
-0.01505	-26.1182	-0.01506	-26.827	-0.01505	-24.8843
-0.00502	-26.057	-0.00502	-26.7598	-0.00501	-24.8798
0.00502	-26.0643	0.00501	-26.672	0.00502	-24.906
0.01506	-26.0757	0.01504	-26.7385	0.01506	-24.839
0.02509	-26.0613	0.02509	-26.7548	0.02509	-24.7907
0.03511	-26.036	0.03513	-26.735	0.03512	-24.8882
0.04515	-26.048	0.04516	-26.6537	0.04516	-24.8562
0.05519	-26	0.05518	-26.675	0.05519	-24.8002
0.06522	-26.0297	0.06522	-26.7372	0.06521	-24.8023
0.07525	-26.026	0.07526	-26.677	0.07525	-24.8313
0.08529	-25.9432	0.0853	-26.6253	0.08528	-24.826
0.09532	-25.969	0.09532	-26.6575	0.09532	-24.784
0.10534	-26.0072	0.10535	-26.6713	0.10535	-24.7243
0.11539	-25.9715	0.11538	-26.669	0.11537	-24.802
0.12542	-25.9085	0.12542	-26.597	0.12541	-24.778
0.13546	-25.9255	0.13546	-26.61	0.13546	-24.7112
0.14549	-25.9483	0.14547	-26.6668	0.14548	-24.7065
0.15551	-25.9608	0.15553	-26.6148	0.15552	-24.7548
0.16554	-25.8897	0.16556	-26.5675	0.16554	-24.6928
0.17559	-25.8803	0.17557	-26.566	0.17558	-24.7165
0.18562	-25.9405	0.18562	-26.6145	0.18562	-24.672
0.19565	-25.8745	0.19565	-26.6182	0.19565	-24.6717
0.20569	-25.8208	0.20568	-26.5008	0.20569	-24.6735
0.21572	-25.8427	0.21572	-26.5465	0.21572	-24.669
0.22575	-25.821	0.22577	-26.6017	0.22574	-24.6125
0.23578	-25.849	0.23578	-26.5508	0.23579	-24.5892
0.24582	-25.779	0.24582	-26.5033	0.24582	-24.6182
0.25585	-25.783	0.25586	-26.4853	0.25586	-24.6348
0.26589	-25.797	0.26588	-26.551	0.26588	-24.5763
0.27593	-25.773	0.27593	-26.5113	0.27593	-24.4943
0.28596	-25.7398	0.28595	-26.4165	0.28595	-24.5745
0.29598	-25.7135	0.29599	-26.4677	0.29599	-24.6025
0.30602	-25.7207	0.30601	-26.496	0.30602	-24.4988
0.31605	-25.7308	0.31605	-26.4563	0.31605	-24.4587
0.32609	-25.6938	0.32608	-26.3915	0.32609	-24.531
0.33613	-25.6917	0.33612	-26.3975	0.33612	-24.498
0.34615	-25.667	0.34614	-26.4435	0.34616	-24.4657
0.35618	-25.6657	0.3562	-26.401	0.35618	-24.4222
0.36622	-25.6513	0.36621	-26.3328	0.36622	-24.43
0.37625	-25.6062	0.37625	-26.3657	0.37625	-24.4393
0.38629	-25.5927	0.38628	-26.3642	0.38628	-24.409
0.39632	-25.6468	0.39632	-26.3693	0.39632	-24.326
0.40635	-25.6032	0.40636	-26.28	0.40635	-24.318
0.41638	-25.5145	0.41638	-26.3015	0.41639	-24.3738
0.42642	-25.5675	0.42641	-26.3255	0.42642	-24.333
0.43645	-25.583	0.43645	-26.292	0.43646	-24.29
0.44649	-25.5602	0.4465	-26.2615	0.44649	-24.2355
0.45652	-25.511	0.45652	-26.227	0.45652	-24.2685
0.46656	-25.4967	0.46655	-26.2757	0.46656	-24.29
0.47659	-25.5143	0.47658	-26.2653	0.47659	-24.2215
0.48662	-25.4778	0.48663	-26.1625	0.48662	-24.1657
0.49666	-25.3915	0.49665	-26.1895	0.49666	-24.2192
0.50669	-25.4258	0.50669	-26.1958	0.50669	-24.1872
0.51673	-25.4062	0.51672	-26.191	0.51672	-24.1578
0.52676	-25.3908	0.52676	-26.107	0.52675	-24.0675
0.53679	-25.3272	0.53679	-26.0895	0.53679	-24.101
0.54682	-25.2915	0.54682	-26.1393	0.54683	-24.1002
0.55686	-25.2855	0.55686	-26.0787	0.55687	-24.0735
0.5669	-25.2638	0.56689	-26.0325	0.56689	-23.971
0.57693	-25.199	0.57692	-26.0235	0.57692	-23.9778
0.58697	-25.1313	0.58696	-26.0362	0.58695	-23.9773
0.597	-25.152	0.597	-25.9782	0.59699	-23.9183
0.60703	-25.1068	0.60703	-25.941	0.60702	-23.8438
0.61706	-25.0175	0.61705	-25.8878	0.61706	-23.8047
0.62708	-24.9563	0.6271	-25.8768	0.62709	-23.8075
0.63713	-24.9205	0.63713	-25.845	0.63713	-23.7888
0.64715	-24.8762	0.64716	-25.7455	0.64716	-23.644
0.65718	-24.7817	0.6572	-25.7157	0.6572	-23.6032
0.66723	-24.642	0.66722	-25.6765	0.66723	-23.572
0.67726	-24.5598	0.67725	-25.6295	0.67726	-23.5285
0.6873	-24.4327	0.68729	-25.5482	0.68729	-23.4088
0.69732	-24.3242	0.69732	-25.4178	0.69732	-23.28
0.70736	-24.0972	0.70737	-25.391	0.70736	-23.266
0.71739	-23.8865	0.71739	-25.2598	0.71739	-23.1683
0.72742	-23.645	0.72743	-25.088	0.72743	-22.9958
0.73746	-23.3375	0.73746	-24.931	0.73746	-22.8128
0.74749	-22.8807	0.7475	-24.758	0.7475	-22.6885
0.75752	-22.4492	0.75752	-24.515	0.75753	-22.5377
0.76756	-21.8499	0.76756	-24.1792	0.76755	-22.242
0.77759	-21.0394	0.77759	-23.7858	0.7776	-21.9273
0.78763	-20.0902	0.78763	-23.3407	0.78762	-21.6406
0.79766	-18.9582	0.79765	-22.671	0.79766	-21.1966
0.80769	-17.4962	0.80769	-21.8961	0.80769	-20.6237
0.81773	-15.6717	0.81773	-20.8695	0.81773	-19.987
0.82776	-13.4938	0.82776	-19.5491	0.82776	-19.2067
0.83779	-10.8953	0.83779	-17.8492	0.83779	-18.2194
0.84783	-7.7747	0.84783	-15.7828	0.84782	-16.9161
0.85786	-4.12818	0.85786	-13.224	0.85786	-15.3586
0.86786	0.05527	0.86789	-10.0427	0.86789	-13.5676
0.87793	4.81553	0.87792	-6.28245	0.87793	-11.3018
0.88796	10.1234	0.88913	-1.28663	0.88796	-8.56468
0.89799	15.9662	0.89444	1.22864	0.898	-5.3991
0.90803	22.3325	0.90802	8.93295	0.90917	-1.28889
0.91806	29.2183	0.91806	15.2977	0.91507	1.05592
0.92809	36.5365	0.92809	22.2977	0.92809	7.11628
0.93813	44.283	0.93813	29.8867	0.93813	12.2558
0.94816	52.4402	0.94816	37.9982	0.94816	17.8898
0.95819	60.9858	0.9582	46.6153	0.95819	23.9895
0.96823	69.8535	0.96823	55.6927	0.96823	30.486
0.97826	79.036	0.97826	65.1947	0.97826	37.3595
0.98829	88.519	0.98829	75.0653	0.9883	44.5917
0.99833	98.2695	0.99833	85.2943	0.99833	52.156
1.00836	108.26	1.00836	95.8542	1.00836	60.0025
1.01839	118.475	1.01839	106.713	1.01839	68.1125
1.02843	128.903	1.02843	117.831	1.02843	76.4818
1.03846	139.549	1.03846	129.195	1.03846	85.0847
1.04849	150.372	1.04849	140.8	1.04849	93.8808
1.05853	161.351	1.05853	152.625	1.05853	102.868
1.06856	172.5	1.06856	164.64	1.06856	112.045
1.07859	183.802	1.07859	176.846	1.07859	121.381
1.08863	195.243	1.08863	189.216	1.08863	130.879
1.09866	206.806	1.09866	201.759	1.09866	140.511
1.10869	218.508	1.10869	214.458	1.10869	150.277
1.11873	230.322	1.11873	227.286	1.11873	160.169
1.12876	242.268	1.12876	240.239	1.12876	170.18
1.1388	254.284	1.1388	253.33	1.1388	180.29
1.14883	266.42	1.14883	266.527	1.14883	190.512
1.15886	278.647	1.15886	279.842	1.15886	200.834
1.1689	290.962	1.1689	293.272	1.1689	211.264
1.17893	303.377	1.17893	306.805	1.17893	221.78
1.18896	315.855	1.18896	320.438	1.18896	232.37
1.199	328.45	1.199	334.155	1.199	243.049
1.20903	341.075	1.20903	347.973	1.20903	253.813
1.21906	353.78	1.21906	361.865	1.21906	264.625
1.2291	366.555	1.2291	375.827	1.2291	275.52
1.23913	379.41	1.23913	389.9	1.23913	286.51
1.24916	392.32	1.24916	404.038	1.24916	297.567
1.25919	405.283	1.2592	418.225	1.2592	308.675
1.26923	418.342	1.26923	432.502	1.26923	319.855
1.27926	431.445	1.27926	446.832	1.27926	331.087
1.2893	444.587	1.2893	461.27	1.2893	342.387
1.29933	457.788	1.29933	475.748	1.29933	353.73
1.30936	471.04	1.30936	490.29	1.30936	365.147
1.3194	484.348	1.3194	504.88	1.3194	376.642
1.32943	497.728	1.32943	519.528	1.32943	388.163
1.33946	511.137	1.33947	534.26	1.33947	399.76
1.3495	524.6	1.3495	549.018	1.3495	411.37
1.35953	538.097	1.35953	563.857	1.35953	423.07
1.36956	551.64	1.36957	578.725	1.36957	434.808
1.3796	565.222	1.3796	593.648	1.3796	446.575
1.38963	578.85	1.38963	608.658	1.38963	458.425
1.39967	592.51	1.39967	623.688	1.39967	470.315
1.4097	606.27	1.4097	638.775	1.4097	482.262
1.41973	620.045	1.41973	653.885	1.41973	494.223
1.42976	633.827	1.42977	669.062	1.42977	506.248
1.4398	647.65	1.4398	684.325	1.4398	518.32
1.44983	661.518	1.44983	699.625	1.44983	530.442
1.45986	675.428	1.45987	714.98	1.45987	542.597
1.4699	689.36	1.4699	730.327	1.4699	554.817
1.47993	703.33	1.47993	745.712	1.47993	567.09
1.48997	717.372	1.48997	761.19	1.48997	579.398
1.5	731.465	1.5	776.69	1.5	591.712

## Sheet: Figure 3b
		AQx-2			AQx-6			AQx-8
Wavelength (nm)	EQE (%)	Integrated Jsc (mA/cm2)	Wavelength (nm)	EQE (%)	Integrated Jsc (mA/cm2)	Wavelength (nm)	EQE (%)	Integrated Jsc (mA/cm2)
300	0.01	0	300	0.01	0	300	0.01	0
310	0	0	310	0	0	310	0	0
320	6.62	0.001	320	6.59	0.001	320	10.8	0.002
330	14.68	0.01	330	14.57	0.01	330	21.67	0.016
340	24.8	0.033	340	24.58	0.033	340	30.39	0.046
350	31.62	0.071	350	31.14	0.07	350	33.65	0.089
360	34.36	0.121	360	33.86	0.119	360	33.9	0.14
370	35.55	0.187	370	35	0.184	370	34.55	0.204
380	37.9	0.263	380	37.13	0.258	380	37.25	0.278
390	40.59	0.34	390	39.42	0.333	390	40.76	0.355
400	45.58	0.444	400	43.89	0.433	400	46.55	0.46
410	52	0.628	410	49.75	0.61	410	52.94	0.648
420	61.33	0.856	420	58.75	0.828	420	60.71	0.877
430	71.42	1.126	430	68.93	1.087	430	67.47	1.138
440	78.55	1.443	440	76.83	1.395	440	71.38	1.431
450	81.92	1.856	450	81.3	1.802	450	73.05	1.803
460	82.94	2.323	460	82.91	2.267	460	73.67	2.219
470	82.8	2.807	470	83.35	2.753	470	74.15	2.651
480	82.31	3.307	480	83.33	3.257	480	75.07	3.103
490	82.3	3.799	490	83.67	3.757	490	76.12	3.555
500	82.81	4.316	500	84.12	4.282	500	77.45	4.036
510	83.58	4.838	510	84.76	4.812	510	78.56	4.526
520	84.43	5.358	520	85.68	5.34	520	79.53	5.015
530	85.15	5.907	530	86.36	5.897	530	80.01	5.532
540	85.51	6.477	540	86.68	6.475	540	80	6.066
550	85.51	7.051	550	86.54	7.056	550	79.58	6.602
560	85.13	7.634	560	86.03	7.646	560	79.02	7.144
570	84.75	8.217	570	85.79	8.236	570	78.89	7.686
580	83.95	8.798	580	85.06	8.824	580	78.43	8.228
590	81.59	9.38	590	82.78	9.414	590	76.58	8.773
600	78.19	9.937	600	79.37	9.979	600	74.1	9.298
610	73.34	10.482	610	74.69	10.533	610	71.43	9.822
620	69.92	10.999	620	71.93	11.062	620	69.99	10.332
630	70.29	11.5	630	72.91	11.58	630	70.84	10.836
640	73.03	12.026	640	75.95	12.126	640	72.36	11.362
650	75.71	12.575	650	78.42	12.696	650	73.41	11.9
660	77.55	13.126	660	80.04	13.265	660	73.87	12.429
670	78.37	13.714	670	80.69	13.872	670	73.55	12.985
680	78.78	14.315	680	81.03	14.49	680	73.38	13.547
690	79.05	14.872	690	80.91	15.061	690	73.04	14.063
700	79.15	15.437	700	80.84	15.638	700	72.94	14.584
710	78.92	16.02	710	80.44	16.233	710	73.17	15.123
720	78.87	16.564	720	80.1	16.786	720	73.34	15.628
730	78.61	17.065	730	79.69	17.294	730	73.53	16.095
740	78.49	17.618	740	79.21	17.853	740	73.69	16.613
750	78.08	18.2	750	78.85	18.44	750	73.8	17.161
760	77.61	18.759	760	78.15	19.003	760	73.62	17.69
770	77.11	19.102	770	77.59	19.349	770	73.67	18.017
780	76.68	19.666	780	76.95	19.916	780	73.72	18.558
790	76.56	20.223	790	76.37	20.474	790	73.64	19.094
800	76.23	20.758	800	75.8	21.007	800	73.52	19.61
810	75.63	21.288	810	74.81	21.533	810	73.11	20.122
820	75.13	21.747	820	73.89	21.985	820	72.09	20.564
830	74.42	22.2	830	72.81	22.43	830	70.64	20.997
840	72.68	22.678	840	70.83	22.897	840	69.03	21.451
850	69.92	23.162	850	67.89	23.368	850	66.46	21.911
860	65.57	23.609	860	63.3	23.8	860	60.71	22.33
870	59.85	24.028	870	57.37	24.203	870	53.8	22.713
880	51.47	24.401	880	49	24.559	880	43.76	23.04
890	45.51	24.721	890	43.4	24.864	890	38.69	23.312
900	35.09	24.953	900	33.63	25.086	900	29.68	23.509
910	26.69	25.112	910	25.82	25.239	910	22.85	23.645
920	18.18	25.221	920	17.78	25.345	920	15.85	23.739
930	13.16	25.302	930	12.94	25.424	930	11.93	23.811
940	7.72	25.324	940	7.53	25.445	940	6.95	23.831
950	4.69	25.34	950	4.51	25.461	950	4.2	23.845
960	2.87	25.35	960	2.73	25.471	960	2.56	23.854
970	1.63	25.359	970	1.52	25.479	970	1.42	23.862
980	0.85	25.365	980	0.8	25.485	980	0.73	23.867
990	0.56	25.369	990	0.52	25.489	990	0.49	23.87
1000	0.3	25.372	1000	0.28	25.491	1000	0	23.871
1010	0	25.373	1010	0	25.492	1010	0	23.871
1020	0	25.373	1020	0	25.492	1020	0	23.871
1030	0	25.373	1030	0	25.492	1030	0	23.871
1040	0	25.373	1040	0	25.492	1040	0	23.871
1050	0	25.373	1050	0	25.492	1050	0	23.871
1060	0	25.373	1060	0	25.492	1060	0	23.871
1070	0	25.373	1070	0	25.492	1070	0	23.871
1080	0	25.373	1080	0	25.492	1080	0	23.871
1090	0	25.373	1090	0	25.492	1090	0	23.871
1100	0	25.373	1100	0	25.492	1100	0	23.871
--	--	--	--	--	--

## Sheet: Figure 3c
	Jsc(mA/cm2)	Voc(V)	FF(%)	PCE(%)
AQx-2	26.08	0.868	76	17.2
AQx-6	26.75	0.892	77.8	18.6
AQx-8	24.7	0.913	75.7	17.1

## Sheet: Figure 3d
	AQx-2	AQx-6	AQx-8
E1	0.265	0.266	0.266
Er	0.059	0.055	0.049
Enr	0.206	0.198	0.178

## Sheet: Figure 4b
	D18:AQx-2(OOP)		D18:AQx-2(IP)		D18:AQx-6(OOP)		D18:AQx-6(IP)		D18:AQx-8(OOP)		D18:AQx-8(IP)			AQx-2(OOP)		AQx-2(IP)		AQx-6(OOP)		AQx-6(IP)		AQx-8(OOP)		AQx-8(IP)
0.01068	0	0.02191	2	0.01068	5	0.02191	2	0.01068	5	0.02191	6		0.01068	0	0.02191	0	0.01068	1	0.02191	0	--	--	--	--
0.01596	0	0.02751	3	0.01596	3	0.02751	3	0.01596	0	0.02751	1		0.01596	2	0.02751	0	0.01596	0	0.02751	0	0.01068	2	0.02191	5
0.02157	0	0.03246	0	0.02157	3	0.03246	1	0.02157	1	0.03246	3		0.02157	0	0.03246	0	0.02157	0	0.03246	0	0.01596	0	0.02751	3
0.02704	2	0.03383	0	0.02704	1	0.03383	0	0.02704	0	0.03383	2		0.02704	1	0.03383	0	0.02704	0	0.03383	0	0.02157	1	0.03246	2
0.03224	0.66667	0.03751	1	0.03224	1	0.03751	1	0.03224	1.66667	0.03751	2		0.03224	0.66667	0.03751	0	0.03224	1	0.03751	0	0.02704	1	0.03383	2
0.03748	2.33333	0.0391	0	0.03748	1	0.0391	0	0.03748	2.33333	0.0391	2		0.03748	0.66667	0.0391	1	0.03748	0.33333	0.0391	1	0.03224	1.66667	0.03751	3
0.0425	1	0.04336	3	0.0425	2	0.04336	3	0.0425	3	0.04336	1		0.0425	0	0.04336	1	0.0425	1	0.04336	0	0.03748	1.33333	0.0391	3
0.04358	0.5	0.04426	0	0.04358	2	0.04426	0	0.04358	1	0.04426	5		0.04358	2	0.04426	1	0.04358	3	0.04426	1	0.0425	2	0.04336	4
0.04819	1	0.04808	1	0.04819	2.33333	0.04808	3	0.04819	1.33333	0.04808	1		0.04819	0.66667	0.04808	3	0.04819	2.33333	0.04808	0	0.04358	1	0.04426	7
0.05328	5.33333	0.04908	6	0.05328	14	0.04908	9	0.05328	5	0.04908	0		0.05328	5.33333	0.04908	5	0.05328	4	0.04908	2	0.04819	1	0.04808	5
0.05891	8.66667	0.05116	1	0.05891	26	0.05116	5	0.05891	14.3333	0.05116	6		0.05891	10	0.05116	4	0.05891	12	0.05116	3	0.05328	5.33333	0.04908	5
0.06352	15	0.05332	7	0.06352	20	0.05332	15	0.06352	17	0.05332	2		0.06352	18	0.05332	8	0.06352	16	0.05332	11	0.05891	20	0.05116	3
0.06514	10	0.05443	23	0.06514	20.5	0.05443	29	0.06514	15	0.05443	14		0.06514	12	0.05443	12	0.06514	15	0.05443	15	0.06352	15	0.05332	3
0.07024	9.8	0.05557	36	0.07024	21.4	0.05557	55	0.07024	17.8	0.05557	29		0.07024	11.4	0.05557	29	0.07024	8.2	0.05557	28	0.06514	20.25	0.05443	11
0.07574	10.2	0.05913	29	0.07574	20.2	0.05913	68	0.07574	10.2	0.05913	32		0.07574	12.4	0.05913	32	0.07574	9.6	0.05913	28	0.07024	19.8	0.05557	36
0.07964	6	0.06036	21	0.07964	18.3333	0.06036	48	0.07964	11	0.06036	30		0.07964	12	0.06036	26	0.07964	8.33333	0.06036	34	0.07574	14.8	0.05913	47
0.08166	8.5	0.06162	11	0.08166	16	0.06162	31	0.08166	9	0.06162	29		0.08166	13.5	0.06162	16	0.08166	11	0.06162	16	0.07964	12.6667	0.06036	33
0.08587	10.8	0.06291	28	0.08587	21	0.06291	49	0.08587	9.2	0.06291	30		0.08587	14.4	0.06291	27	0.08587	10.2	0.06291	24	0.08166	20	0.06162	31
0.0903	10	0.06422	29	0.0903	18	0.06422	41	0.0903	9.33333	0.06422	46		0.0903	9	0.06422	25	0.0903	9.33333	0.06422	24	0.08587	10	0.06291	41
0.09259	9	0.06557	21.5	0.09259	25.5	0.06557	41.5	0.09259	8.5	0.06557	32.5		0.09259	15	0.06557	21.5	0.09259	7.5	0.06557	22.5	0.0903	12	0.06422	49
0.09736	7.42857	0.06833	20	0.09736	17.5714	0.06833	48	0.09736	9.42857	0.06833	41		0.09736	11	0.06833	25	0.09736	9.28571	0.06833	25	0.09259	11	0.06557	37
0.10238	10.4286	0.06976	21	0.10238	17.4286	0.06976	36.5	0.10238	11.1429	0.06976	30		0.10238	10.5714	0.06976	17.5	0.10238	7.71429	0.06976	17.5	0.09736	10.5714	0.06833	42
0.10765	13	0.07122	17	0.10765	23	0.07122	30	0.10765	7.28571	0.07122	30		0.10765	16	0.07122	16	0.10765	8.28571	0.07122	7	0.10238	11.5714	0.06976	35
0.1132	111.286	0.07271	12	0.1132	164.286	0.07271	38	0.1132	9.85714	0.07271	32		0.1132	157.143	0.07271	16	0.1132	37	0.07271	21	0.10765	11.8571	0.07122	32
0.11903	635	0.07578	21.5	0.11903	1040.71	0.07578	30	0.11903	102.286	0.07578	23.5		0.11903	728.429	0.07578	22	0.11903	273.143	0.07578	17.5	0.1132	13	0.07271	30
0.12206	1293.8	0.07736	16.5	0.12206	1994	0.07736	24	0.12206	352	0.07736	17		0.12206	1286	0.07736	14.5	0.12206	589.2	0.07736	11.5	0.11903	214.857	0.07578	21
0.12516	1638.25	0.07898	21	0.12516	2548	0.07898	27	0.12516	662.25	0.07898	23		0.12516	1557.5	0.07898	16	0.12516	792.75	0.07898	12	0.12206	912.8	0.07736	26.5
0.12835	1853.86	0.08063	11.5	0.12835	2812	0.08063	33	0.12835	799.286	0.08063	26		0.12835	1727	0.08063	18.5	0.12835	832.429	0.08063	12.5	0.12516	1858.25	0.07898	36
0.13161	1946	0.08231	12	0.13161	3041.5	0.08231	18	0.13161	940	0.08231	18		0.13161	1905.5	0.08231	13.5	0.13161	941	0.08231	8.5	0.12835	2344.71	0.08063	24
0.13496	2053.11	0.08403	18	0.13496	3114.44	0.08403	22	0.13496	985.667	0.08403	25		0.13496	1938.67	0.08403	11	0.13496	921.667	0.08403	12	0.13161	2740.5	0.08231	17.5
0.13839	2067.29	0.08579	12	0.13839	3113.71	0.08579	32	0.13839	1054	0.08579	21.5		0.13839	1889.43	0.08579	17	0.13839	878.286	0.08579	13.5	0.13496	3086.11	0.08403	20
0.14191	1837	0.08758	12.5	0.14191	2864	0.08758	25	0.14191	950.5	0.08758	15		0.14191	1702	0.08758	15.5	0.14191	785.5	0.08758	17.5	0.13839	3340.43	0.08579	17.5
0.14552	1816.67	0.08941	15	0.14552	2797.22	0.08941	32	0.14552	946.556	0.08941	14		0.14552	1628.78	0.08941	18	0.14552	754.889	0.08941	8	0.14191	3042.5	0.08758	11
0.14923	1674.71	0.09128	13.5	0.14923	2567	0.09128	34	0.14923	883.286	0.09128	16.5		0.14923	1470.43	0.09128	17	0.14923	704.857	0.09128	12	0.14552	2979.89	0.08941	15
0.15302	1470	0.09319	13	0.15302	2306	0.09319	28.5	0.15302	795	0.09319	19		0.15302	1330	0.09319	15.5	0.15302	627.5	0.09319	11	0.14923	2791.57	0.09128	12.5
0.15691	1345.64	0.09514	15	0.15691	2089.55	0.09514	25	0.15691	690.091	0.09514	15		0.15691	1133.18	0.09514	14	0.15691	541.909	0.09514	17	0.15302	2467	0.09319	15
0.16091	1238.45	0.09712	14.25	0.16091	1895.64	0.09712	37.75	0.16091	618.818	0.09712	13.5		0.16091	1024.36	0.09712	16.25	0.16091	507.273	0.09712	18.5	0.15691	2162.36	0.09514	17
0.165	1284.86	0.09915	13.5	0.165	1977.57	0.09915	26	0.165	653	0.09915	15		0.165	1000.14	0.09915	17	0.165	510.143	0.09915	9.5	0.16091	2017.18	0.09712	15.25
0.1692	1063.29	0.10122	16	0.1692	1637.29	0.10122	45.3333	0.1692	532.143	0.10122	18		0.1692	810.714	0.10122	16.3333	0.1692	425.286	0.10122	13.6667	0.165	2137	0.09915	20.5
0.1735	946.625	0.10334	13.5	0.1735	1435.38	0.10334	30	0.1735	452.625	0.10334	11.5		0.1735	708.5	0.10334	16.5	0.1735	350.875	0.10334	13.5	0.1692	1737.86	0.10122	20.6667
0.17791	969.364	0.1055	13.5	0.17791	1499	0.1055	32.5	0.17791	480.727	0.1055	13.5		0.17791	729.182	0.1055	11.5	0.17791	362.091	0.1055	15.5	0.1735	1527.5	0.10334	22.5
0.18244	872.909	0.1077	16.6667	0.18244	1426.45	0.1077	45.3333	0.18244	431.636	0.1077	13.6667		0.18244	633.182	0.1077	20	0.18244	329.545	0.1077	12.6667	0.17791	1604.73	0.1055	16.5
0.18708	791	0.10995	16.5	0.18708	1243.73	0.10995	40.5	0.18708	369.273	0.10995	14.5		0.18708	538.909	0.10995	15.5	0.18708	282.545	0.10995	17	0.18244	1494.18	0.1077	27.6667
0.19184	761.909	0.11225	18.5	0.19184	1211.82	0.11225	43	0.19184	362.909	0.11225	17.5		0.19184	501.273	0.11225	17.5	0.19184	273.818	0.11225	13.5	0.18708	1277.91	0.10995	27
0.19672	663.692	0.1146	19	0.19672	1073.77	0.1146	39.6667	0.19672	314.462	0.1146	18		0.19672	433.769	0.1146	18.6667	0.19672	238.692	0.1146	16.3333	0.19184	1282.18	0.11225	24.75
0.20172	634.692	0.11699	23	0.20172	1029.92	0.11699	38.6667	0.20172	297.615	0.11699	15.3333		0.20172	404.077	0.11699	19	0.20172	220.462	0.11699	15	0.19672	1128.77	0.1146	27.6667
0.20685	628.091	0.11944	20.5	0.20685	1008.91	0.11944	48	0.20685	307.455	0.11944	23.5		0.20685	372.727	0.11944	24.25	0.20685	212	0.11944	17.75	0.20172	1094.62	0.11699	29
0.21211	562.538	0.12193	22	0.21211	926.077	0.12193	31	0.21211	268.538	0.12193	19		0.21211	336.692	0.12193	19	0.21211	189.923	0.12193	13	0.20685	1074	0.11944	27.5
0.21751	484.353	0.12448	25.4	0.21751	793.235	0.12448	55.2	0.21751	234.353	0.12448	23		0.21751	277.588	0.12448	25.6	0.21751	161	0.12448	16.4	0.21211	975.538	0.12193	23.5
0.22304	461.133	0.12708	19	0.22304	784.2	0.12708	41.5	0.22304	218.333	0.12708	10.5		0.22304	263.067	0.12708	14.5	0.22304	152.667	0.12708	12.5	0.21751	827.353	0.12448	32.8
0.22872	430.588	0.12974	28.3333	0.22872	736.471	0.12974	54.1667	0.22872	208.882	0.12974	24.1667		0.22872	231.471	0.12974	25.8333	0.22872	135.471	0.12974	15.8333	0.22304	811.333	0.12708	24.5
0.23453	412.353	0.13245	25	0.23453	688.412	0.13245	44.75	0.23453	196.353	0.13245	24.5		0.23453	217.176	0.13245	26.5	0.23453	130.765	0.13245	15.25	0.22872	738.647	0.12974	39
0.2405	411.765	0.13522	28.8	0.2405	689.588	0.13522	52.4	0.2405	199.765	0.13522	29.2		0.2405	210.118	0.13522	25.4	0.2405	128.059	0.13522	21	0.23453	707.235	0.13245	36
0.24662	364.647	0.13804	26.75	0.24662	642.529	0.13804	52.5	0.24662	176.412	0.13804	30.75		0.24662	179.412	0.13804	36.5	0.24662	122.882	0.13804	22.25	0.2405	722.176	0.13522	38.4
0.25289	346.765	0.14092	34.8	0.25289	600.765	0.14092	52.8	0.25289	176.059	0.14092	32		0.25289	167.706	0.14092	25.6	0.25289	115.647	0.14092	19	0.24662	654.118	0.13804	41.5
0.25932	364.792	0.14387	28.2	0.25932	643.167	0.14387	57.2	0.25932	179.833	0.14387	34.4		0.25932	172.208	0.14387	28.6	0.25932	112.833	0.14387	23.4	0.25289	629.471	0.14092	41.4
0.26592	310.435	0.14688	31	0.26592	530.957	0.14688	56.8	0.26592	152.304	0.14688	33		0.26592	142.826	0.14688	26.8	0.26592	96.6957	0.14688	20.4	0.25932	659.625	0.14387	48.4
0.27268	277.476	0.14994	33.5	0.27268	514.143	0.14994	66.1667	0.27268	150.048	0.14994	33.8333		0.27268	126.238	0.14994	30.1667	0.27268	94.6191	0.14994	22.6667	0.26592	548.609	0.14688	51.2
0.27962	296.545	0.15308	26	0.27962	521	0.15308	51.25	0.27962	149.591	0.15308	23.25		0.27962	127.864	0.15308	20.5	0.27962	90.2727	0.15308	21	0.27268	530.524	0.14994	51
0.28673	268.793	0.15628	39.1429	0.28673	480.207	0.15628	72.8571	0.28673	132.862	0.15628	40.1429		0.28673	117.897	0.15628	29.5714	0.28673	84.8276	0.15628	24.4286	0.27962	546.045	0.15308	38.25
0.29403	234	0.15954	38.3333	0.29403	424.88	0.15954	62.8333	0.29403	128	0.15954	38.1667		0.29403	103.88	0.15954	31	0.29403	75.96	0.15954	21.1667	0.28673	495.724	0.15628	63.7143
0.30151	255.643	0.16288	34.3333	0.30151	459.071	0.16288	69.5	0.30151	138.786	0.16288	33.8333		0.30151	106.25	0.16288	26.6667	0.30151	84.7143	0.16288	24.3333	0.29403	444.88	0.15954	57
0.30917	201.414	0.16628	40.125	0.30917	361.379	0.16628	70.75	0.30917	114.931	0.16628	36.75		0.30917	89.4828	0.16628	32.25	0.30917	73.8966	0.16628	21.875	0.30151	484.714	0.16288	55.5
0.31704	206.118	0.16975	42.1667	0.31704	376.735	0.16975	65.5	0.31704	121.912	0.16975	38.5		0.31704	90.7353	0.16975	37.8333	0.31704	75.1765	0.16975	24.5	0.30917	372.345	0.16628	55.25
0.3251	174.226	0.1733	36.8333	0.3251	315.71	0.1733	71.8333	0.3251	108.806	0.1733	37.8333		0.3251	81.3226	0.1733	31.1667	0.3251	67.0968	0.1733	22.5	0.31704	402.529	0.16975	63
0.33337	180.176	0.17692	41.4444	0.33337	336.794	0.17692	74.2222	0.33337	111.882	0.17692	38.4444		0.33337	86.5	0.17692	37	0.33337	68.4412	0.17692	24.8889	0.3251	327.452	0.1733	58
0.34185	143.727	0.18062	46.5	0.34185	260.121	0.18062	65.875	0.34185	106.515	0.18062	41.75		0.34185	72.9394	0.18062	39.5	0.34185	57.7273	0.18062	25	0.33337	355.088	0.17692	66.7778
0.35055	145.095	0.18439	45.4286	0.35055	265.929	0.18439	69.7143	0.35055	103.905	0.18439	35.7143		0.35055	71.3095	0.18439	35.1429	0.35055	63.6667	0.18439	24.2857	0.34185	268.182	0.18062	67.5
0.35947	127.575	0.18825	50	0.35947	231.875	0.18825	80.2	0.35947	102.075	0.18825	37.9		0.35947	68.875	0.18825	38.4	0.35947	58.925	0.18825	22.5	0.35055	275.429	0.18439	62.7143
0.36861	110.4	0.19218	50.6667	0.36861	206.514	0.19218	81.6667	0.36861	97.0857	0.19218	44.5556		0.36861	63.5714	0.19218	38.7778	0.36861	53.2571	0.19218	25.7778	0.35947	246.175	0.18825	67.1
0.37799	106.021	0.1962	48.4444	0.37799	191.708	0.1962	74.5556	0.37799	93.4792	0.1962	37.1111		0.37799	63.2917	0.1962	39.2222	0.37799	55.4792	0.1962	23.2222	0.36861	210.8	0.19218	70.2222
0.3876	95.8542	0.20029	56	0.3876	173.979	0.20029	82.5556	0.3876	93.8542	0.20029	39.4444		0.3876	61.6875	0.20029	43	0.3876	51.3958	0.20029	27.5556	0.37799	190.833	0.1962	73.4444
0.39746	86.42	0.20448	60.1667	0.39746	155.38	0.20448	84.5	0.39746	86.84	0.20448	42.75		0.39746	58.56	0.20448	43.9167	0.39746	51.9	0.20448	26.3333	0.3876	172.771	0.20029	78.3333
0.40757	77.6111	0.20875	59.7273	0.40757	145.704	0.20875	88.5455	0.40757	87.7407	0.20875	46.7273		0.40757	58.463	0.20875	48.5455	0.40757	47.5741	0.20875	29.0909	0.39746	158.64	0.20448	81
0.41794	71.9259	0.21311	66.9091	0.41794	135.667	0.21311	91.1818	0.41794	85.4444	0.21311	47.6364		0.41794	56.5185	0.21311	51.6364	0.41794	46.9815	0.21311	28.1818	0.40757	143	0.20875	83.1818
0.42857	67.8214	0.21757	72.5455	0.42857	127.161	0.21757	102.455	0.42857	84.6786	0.21757	49.2727		0.42857	54.9821	0.21757	52.0909	0.42857	45.4107	0.21757	27.9091	0.41794	128.537	0.21311	86.2727
0.43947	62.7	0.22211	62.2	0.43947	120.483	0.22211	92.3	0.43947	81.9833	0.22211	42.3		0.43947	53.7833	0.22211	48.2	0.43947	44.95	0.22211	23.5	0.42857	119.679	0.21757	94.3636
0.45065	59.7333	0.22676	86.5385	0.45065	114.233	0.22676	116.615	0.45065	81	0.22676	56.3846		0.45065	50.85	0.22676	63	0.45065	43.4333	0.22676	31.2308	0.43947	113.3	0.22211	89.6
0.46211	57.5312	0.23149	91.5	0.46211	111.484	0.23149	114.714	0.46211	79	0.23149	55.7857		0.46211	50.3906	0.23149	62.0714	0.46211	42.1562	0.23149	27.8571	0.45065	106.483	0.22676	113.615
0.47387	56.4286	0.23633	101	0.47387	107.948	0.23633	130.929	0.47387	76.6364	0.23633	56.4286		0.47387	48.4286	0.23633	66.2143	0.47387	41.6493	0.23633	33.4286	0.46211	101.562	0.23149	112.857
0.48592	54.2297	0.24127	109.6	0.48592	106.068	0.24127	140.467	0.48592	73.1216	0.24127	60.2667		0.48592	49.9054	0.24127	68.2667	0.48592	41.0946	0.24127	31.8	0.47387	98.052	0.23633	130.714
0.49828	51.1806	0.24631	121.333	0.49828	102.403	0.24631	155.467	0.49828	70.9444	0.24631	68.3333		0.49828	47.0833	0.24631	71.4667	0.49828	40.2222	0.24631	32.1333	0.48592	91.8784	0.24127	152.867
0.51095	52.4598	0.25146	128.75	0.51095	101.517	0.25146	173.25	0.51095	71.046	0.25146	72.25		0.51095	47.4368	0.25146	73.375	0.51095	39.5747	0.25146	33.9375	0.49828	89.7083	0.24631	172.467
0.52395	48.8659	0.25671	143.25	0.52395	101.744	0.25671	201.75	0.52395	66.7927	0.25671	72.5		0.52395	48.8171	0.25671	79.3125	0.52395	39.8781	0.25671	34.8125	0.51095	86.1954	0.25146	191.938
0.53728	49.621	0.26208	169.25	0.53728	97.0526	0.26208	225.062	0.53728	66.2316	0.26208	80.1875		0.53728	47.0105	0.26208	80.25	0.53728	38.0737	0.26208	37.4375	0.52395	82.7683	0.25671	217.125
0.55095	50.0112	0.26755	173.722	0.55095	95.7977	0.26755	247.5	0.55095	62.5056	0.26755	87		0.55095	47.9213	0.26755	84.4444	0.55095	36.8539	0.26755	38.4444	0.53728	79.0211	0.26208	252.25
0.56496	49.4904	0.27314	207.842	0.56496	92.4135	0.27314	279.684	0.56496	60	0.27314	90.1579		0.56496	45.7404	0.27314	83.3158	0.56496	37.8846	0.27314	39.3158	0.55095	75.764	0.26755	283.333
0.57933	48.2294	0.27885	224.706	0.57933	90.2752	0.27885	313.765	0.57933	57.7431	0.27885	100.882		0.57933	46.3028	0.27885	86.3529	0.57933	37.8899	0.27885	44.5294	0.56496	73.5	0.27314	340.737
0.59407	46.7434	0.28468	232.476	0.59407	87.885	0.28468	341.571	0.59407	56.5398	0.28468	102.286		0.59407	46.2389	0.28468	88.2381	0.59407	36.531	0.28468	45.0952	0.57933	70.7798	0.27885	397.706
0.60918	44.4188	0.29062	252.579	0.60918	83.6496	0.29062	363.211	0.60918	54.5128	0.29062	108.474		0.60918	44.2906	0.29062	83.6316	0.60918	35.7949	0.29062	43.8421	0.59407	66.4779	0.28468	425.619
0.62468	44.7886	0.2967	294.583	0.62468	83.3008	0.2967	432.125	0.62468	53.6829	0.2967	126.833		0.62468	43.9919	0.2967	90.7917	0.62468	34.1789	0.2967	50.4583	0.60918	64.1111	0.29062	456.263
0.64056	43.2403	0.3029	271.4	0.64056	80.186	0.3029	421.96	0.64056	51.3798	0.3029	119.8		0.64056	42.7442	0.3029	84.32	0.64056	32.938	0.3029	52.24	0.62468	61.8699	0.2967	556.5
0.65686	41.4741	0.30923	271.333	0.65686	77.6593	0.30923	438.714	0.65686	50.1333	0.30923	120.095		0.65686	42.2815	0.30923	80.1905	0.65686	33.6074	0.30923	52.4762	0.64056	60.6512	0.3029	551.04
0.67357	41.8951	0.31569	265.8	0.67357	76.9091	0.31569	430.32	0.67357	47.2168	0.31569	119.72		0.67357	40.6643	0.31569	79.88	0.67357	33.3077	0.31569	55.36	0.65686	57.9333	0.30923	557.143
0.6907	41.3462	0.32228	250.042	0.6907	75.6603	0.32228	410.292	0.6907	46.4359	0.32228	119.708		0.6907	40.7885	0.32228	77.6667	0.6907	30.8846	0.32228	53.7917	0.67357	56.7133	0.31569	542.16
0.70827	39.7296	0.32902	249.552	0.70827	73.9245	0.32902	431.345	0.70827	45.6415	0.32902	136.793		0.70827	39.5786	0.32902	77.6207	0.70827	29.0692	0.32902	60.1035	0.6907	56.5385	0.32228	515.125
0.72629	38.7326	0.33589	215.448	0.72629	72.9884	0.33589	378.793	0.72629	44.843	0.33589	126.897		0.72629	37.3081	0.33589	74.6552	0.72629	29.1919	0.33589	55.1379	0.70827	55.0063	0.32902	527.897
0.74476	37.5376	0.34291	189.519	0.74476	71.4509	0.34291	337	0.74476	42.8613	0.34291	122.185		0.74476	37.3642	0.34291	70.6296	0.74476	29.1387	0.34291	56.1482	0.72629	53.0988	0.33589	435.793
0.76371	37.9031	0.35008	172.029	0.76371	70.1122	0.35008	319.294	0.76371	41.8674	0.35008	123.529		0.76371	35.7092	0.35008	73.6471	0.76371	27.7602	0.35008	58.3235	0.74476	52.0173	0.34291	392.815
0.78313	36.725	0.35739	149.567	0.78313	68.205	0.35739	281.4	0.78313	41.19	0.35739	120.3		0.78313	35.24	0.35739	70.1	0.78313	27.605	0.35739	57.8333	0.76371	53.2551	0.35008	345.353
0.80305	36.2308	0.36486	135.667	0.80305	67.5144	0.36486	258.515	0.80305	40.5529	0.36486	121.545		0.80305	33.8365	0.36486	74.1212	0.80305	26.9375	0.36486	62.3333	0.78313	51.435	0.35739	291.3
0.82348	35.1216	0.37248	121.371	0.82348	67.1712	0.37248	232.914	0.82348	39.2838	0.37248	119.2		0.82348	33.6351	0.37248	73.4571	0.82348	26.536	0.37248	59.7429	0.80305	50.6394	0.36486	254.394
0.84443	35.681	0.38027	115.417	0.84443	66	0.38027	215.361	0.84443	39.5819	0.38027	110.222		0.84443	33.3879	0.38027	73.2222	0.84443	25.9612	0.38027	62.3333	0.82348	51.4234	0.37248	216.971
0.86591	35.2208	0.38821	100.775	0.86591	65.5125	0.38821	193.9	0.86591	39.9375	0.38821	108.25		0.86591	32.6083	0.38821	72.1	0.86591	25.5	0.38821	61.3	0.84443	50.6336	0.38027	188.611
0.88793	34.5924	0.39633	97.9737	0.88793	66.2868	0.39633	180.053	0.88793	39.4755	0.39633	103.158		0.88793	32.4264	0.39633	75.2368	0.88793	25.3434	0.39633	60.2632	0.86591	51.2125	0.38821	165.775
0.91052	34.6444	0.40461	93.4048	0.91052	65.363	0.40461	169.833	0.91052	39.0852	0.40461	92.1429		0.91052	31.6518	0.40461	72.4286	0.91052	24.8037	0.40461	58.9286	0.88793	50.9057	0.39633	143.447
0.93368	35.1017	0.41306	86.2619	0.93368	66.8712	0.41306	155.905	0.93368	39.7797	0.41306	88.3809		0.93368	31.7322	0.41306	75.0238	0.93368	26.1017	0.41306	57.9524	0.91052	50.8185	0.40461	132.19
0.95743	35.3828	0.42169	78.0952	0.95743	67.0693	0.42169	138.429	0.95743	40.7459	0.42169	79.2143		0.95743	32.505	0.42169	70.3333	0.95743	25.6634	0.42169	55.0238	0.93368	50.7763	0.41306	114.333
0.98178	35.9689	0.4305	75.74	0.98178	68.567	0.4305	130.46	0.98178	40.9408	0.4305	73.12		0.98178	32.676	0.4305	71.92	0.98178	26.3551	0.4305	52.02	0.95743	51.4554	0.42169	100.452
1.00676	36.1144	0.4395	67.2449	1.00676	68.6921	0.4395	118.796	1.00676	42.2962	0.4395	66.6735		1.00676	33.9472	0.4395	66.5102	1.00676	26.827	0.4395	47.5306	0.98178	52.4891	0.4305	92.86
1.03236	36.9668	0.44868	59.92	1.03236	70.2576	0.44868	109.46	1.03236	44.6925	0.44868	61.88		1.03236	34.3352	0.44868	62.26	1.03236	27.7895	0.44868	43.78	1.00676	53.2111	0.4395	81.5714
1.05862	37.9098	0.45806	56.3333	1.05862	73.4668	0.45806	99.2157	1.05862	46.3422	0.45806	57.6667		1.05862	35.1008	0.45806	56.3725	1.05862	28.9363	0.45806	39.8627	1.03236	54.4515	0.44868	74
1.08555	40.3473	0.46763	53.6071	1.08555	76.3325	0.46763	89.0893	1.08555	48.1601	0.46763	52.8036		1.08555	37.3892	0.46763	54.2679	1.08555	30.0616	0.46763	37.2679	1.05862	55.8223	0.45806	68.8039
1.11317	42.2	0.4774	50.6271	1.11317	79.6458	0.4774	81.6441	1.11317	50.9904	0.4774	48.7119		1.11317	38.7036	0.4774	50.2712	1.11317	31.4482	0.4774	33.8305	1.08555	58.9409	0.46763	61.3393
1.14148	45.1674	0.48738	46.25	1.14148	84.2313	0.48738	77.3167	1.14148	54.9449	0.48738	44.7		1.14148	40.7291	0.48738	46.8167	1.14148	32.5397	0.48738	32.2833	1.11317	61.3277	0.4774	60.2542
1.17052	46.6618	0.49756	45.0476	1.17052	88.1492	0.49756	74.5079	1.17052	57.4622	0.49756	41.6667		1.17052	42.9454	0.49756	44.7143	1.17052	34.3277	0.49756	28.6984	1.14148	65.7401	0.48738	57.3167
1.20029	49.3728	0.50796	43.8182	1.20029	93.3018	0.50796	70.9545	1.20029	60.9152	0.50796	39.9242		1.20029	43.716	0.50796	40.5303	1.20029	36.1006	0.50796	28.4697	1.17052	69.8992	0.49756	54.8413
1.23082	52.2034	0.51857	44.3286	1.23082	96.3862	0.51857	69.5	1.23082	63.5466	0.51857	36.5143		1.23082	45.3937	0.51857	39.2286	1.23082	36.2369	0.51857	26.5571	1.20029	74.9862	0.50796	53.5909
1.26213	54.1411	0.52941	44.1143	1.26213	100.372	0.52941	70.3714	1.26213	65.3774	0.52941	37.1286		1.26213	46.2875	0.52941	36.8	1.26213	37.3457	0.52941	25.0429	1.23082	80.1418	0.51857	57.3571
1.29424	56.3373	0.54047	43.1528	1.29424	102.414	0.54047	71.6944	1.29424	67.639	0.54047	36.0278		1.29424	46.9424	0.54047	36.0556	1.29424	37.9322	0.54047	23.9444	1.26213	84.3651	0.52941	58.4429
1.32716	57.9386	0.55176	41.8312	1.32716	105.846	0.55176	69.7403	1.32716	70.3717	0.55176	34.6623		1.32716	46.7764	0.55176	34.013	1.32716	37.2142	0.55176	22.3507	1.29424	90.3644	0.54047	61.2083
1.36092	60.3889	0.56329	41.25	1.36092	108.279	0.56329	70.4167	1.36092	73.0322	0.56329	33.75		1.36092	47.1228	0.56329	32.7738	1.36092	38.1608	0.56329	22.6786	1.32716	95.2268	0.55176	60.7792
1.39553	64.1763	0.57506	38.8139	1.39553	112.284	0.57506	66.3372	1.39553	76.6601	0.57506	32.1977		1.39553	48.0663	0.57506	30.4419	1.39553	38.4316	0.57506	22.2093	1.36092	100.918	0.56329	58.8095
1.43103	68.6084	0.58708	37.3333	1.43103	120.911	0.58708	62.2184	1.43103	82.3447	0.58708	30.4943		1.43103	49.94	0.58708	30.3448	1.43103	39.9674	0.58708	21.8736	1.39553	107.92	0.57506	53.3605
1.46743	75.4171	0.59935	34.5109	1.46743	131.454	0.59935	58.4239	1.46743	89.7921	0.59935	29.837		1.46743	52.7562	0.59935	31	1.46743	42.2747	0.59935	21.1957	1.43103	119.104	0.58708	51.4713
1.50476	86.513	0.61187	32.4388	1.50476	149.279	0.61187	55.9694	1.50476	100.112	0.61187	29.7551		1.50476	56.9894	0.61187	29.2143	1.50476	45.2889	0.61187	20.6633	1.46743	133.828	0.59935	46.4239
1.54304	101.484	0.62465	31.1616	1.54304	172.969	0.62465	52.8788	1.54304	113.496	0.62465	29.3131		1.54304	63.9381	0.62465	29.0707	1.54304	49.8306	0.62465	20.4849	1.50476	154.696	0.61187	42.9082
1.58229	123.778	0.63771	28.7009	1.58229	207.37	0.63771	51.028	1.58229	128.298	0.63771	28.785		1.58229	72.8949	0.63771	28.757	1.58229	56.1926	0.63771	19.9252	1.54304	183.441	0.62465	42.0101
1.62254	149.385	0.65103	27.6909	1.62254	245.341	0.65103	51.7091	1.62254	142.859	0.65103	28.7909		1.62254	85.4345	0.65103	27.3636	1.62254	63.6208	0.65103	20.7909	1.58229	222.074	0.63771	40.9626
1.66381	171.464	0.66464	28.7768	1.66381	277.449	0.66464	49.4732	1.66381	153.969	0.66464	29.1429		1.66381	98.0915	0.66464	26.7946	1.66381	70.8106	0.66464	19.2946	1.62254	263.824	0.65103	40.0273
1.70613	181.547	0.67852	28.582	1.70613	290.717	0.67852	48.8443	1.70613	158.326	0.67852	27.9426		1.70613	108.505	0.67852	27.5	1.70613	75.8735	0.67852	20.6885	1.66381	297.469	0.66464	39.5804
1.74953	171.951	0.6927	27.7008	1.74953	274.943	0.6927	48.9291	1.74953	150.394	0.6927	28.5197		1.74953	109.7	0.6927	27.7244	1.74953	75.7167	0.6927	19.0158	1.70613	307.995	0.67852	37.7295
1.79403	147.809	0.70718	27.1846	1.79403	236.041	0.70718	48.9462	1.79403	133.537	0.70718	28.7846		1.79403	101.158	0.70718	26.8308	1.79403	69.0333	0.70718	19.8846	1.74953	282.226	0.6927	38.2835
1.83967	114.667	0.72195	27.0916	1.83967	185.488	0.72195	49.7099	1.83967	110.74	0.72195	28.229		1.83967	83.3747	0.72195	26.0687	1.83967	58.3496	0.72195	19.4733	1.79403	233.697	0.70718	37.9308
1.88646	83.9111	0.73704	27.5486	1.88646	140.677	0.73704	49.3472	1.88646	88.8591	0.73704	28.8056		1.88646	64.7643	0.73704	26.8958	1.88646	46.9671	0.73704	19.2847	1.83967	177.546	0.72195	37.374
1.93445	60.8133	0.75244	27.5638	1.93445	104.838	0.75244	48.8322	1.93445	69.5164	0.75244	28.0738		1.93445	48.4447	0.75244	27.1946	1.93445	36.5073	0.75244	19.5571	1.88646	131.336	0.73704	37.2431
1.98365	44.8236	0.76816	26.5696	1.98365	79.2335	0.76816	48.3418	1.98365	54.4381	0.76816	28.2721		1.98365	36.4715	0.76816	26.6772	1.98365	28.6591	0.76816	19.5506	1.93445	96.5998	0.75244	37.8188
2.03411	34.1565	0.78421	26.4268	2.03411	61.7249	0.78421	48.9878	2.03411	43.5088	0.78421	27.3171		2.03411	28.3614	0.78421	26.3293	2.03411	22.7099	0.78421	19.1524	1.98365	72.8988	0.76816	37.5886
2.08585	27.1157	0.8006	26.2588	2.08585	49.7567	0.8006	49.0471	2.08585	35.7719	0.8006	27.6765		2.08585	23.2128	0.8006	25.6059	2.08585	18.4576	0.8006	18.9824	2.03411	56.4768	0.78421	37.2439
2.13891	22.0389	0.81733	27.24	2.13891	40.9241	0.81733	48.3829	2.13891	29.1061	0.81733	27.9371		2.13891	19.2164	0.81733	25.6286	2.13891	15.42	0.81733	19.9486	2.08585	44.9034	0.8006	36.9647
2.19332	18.9449	0.83441	26.8342	2.19332	35.3563	0.83441	50.0695	2.19332	24.9096	0.83441	28.3797		2.19332	16.5755	0.83441	25.2567	2.19332	13.2467	0.83441	19.6257	2.13891	36.3051	0.81733	37.1829
		0.85184	26.4639			0.85184	50.6701			0.85184	28.4382		--	--	0.85184	25.5876	--	--	0.85184	19.6598	2.19332	30.7407	0.83441	37.7219
		0.86964	26.7488			0.86964	50.8177			0.86964	28.2956		--	--	0.86964	25.931	--	--	0.86964	20.1084	--	--	0.85184	38.1031
		0.88781	27.622			0.88781	52.5646			0.88781	29.2201		--	--	0.88781	25.7464	--	--	0.88781	20.6172	--	--	0.86964	39.0049
		0.90636	27.6099			0.90636	53.3274			0.90636	30.5247		--	--	0.90636	26.0583	--	--	0.90636	20.4126	--	--	0.88781	39.7368
		0.9253	28.7533			0.9253	54.1775			0.9253	31.355		--	--	0.9253	26.7922	--	--	0.9253	21.2035	--	--	0.90636	40.6592
		0.94464	29.3347			0.94464	55.8265			0.94464	32.3141		--	--	0.94464	27.3182	--	--	0.94464	21.4587	--	--	0.9253	41.4026
		0.96438	30.3636			0.96438	59.2016			0.96438	34.166		--	--	0.96438	27.3004	--	--	0.96438	22.9249	--	--	0.94464	43.376
		0.98453	30.8727			0.98453	59.633			0.98453	34.9101		--	--	0.98453	28.5056	--	--	0.98453	23	--	--	0.96438	45.2372
		1.0051	32.2355			1.0051	61.8696			1.0051	37.3877		--	--	1.0051	29.5616	--	--	1.0051	23.7138	--	--	0.98453	46.2884
		1.0261	33.6125			1.0261	65.0104			1.0261	39.6055		--	--	1.0261	30.4706	--	--	1.0261	24.8408	--	--	1.0051	47.9312
		1.04754	35.2274			1.04754	67.9432			1.04754	41.6288		--	--	1.04754	31.9298	--	--	1.04754	25.9532	--	--	1.0261	49.9516
		1.06943	37.0339			1.06943	71.7037			1.06943	43.2901		--	--	1.06943	33.7346	--	--	1.06943	27.2037	--	--	1.04754	52.8194
		1.09178	38.4622			1.09178	74.1601			1.09178	45.4592		--	--	1.09178	34.5589	--	--	1.09178	28.2447	--	--	1.06943	56.1821
		1.11459	38.9231			1.11459	77.3618			1.11459	48.6553		--	--	1.11459	35.9402	--	--	1.11459	29.5926	--	--	1.09178	58.7704
		1.13788	40.5547			1.13788	80.1557			1.13788	51.071		--	--	1.13788	37.2077	--	--	1.13788	30.8688	--	--	1.11459	59.6667
		1.16166	41.4569			1.16166	81.3107			1.16166	52.9687		--	--	1.16166	39.1149	--	--	1.16166	32.0627	--	--	1.13788	60.3661
		1.18593	42.7007			1.18593	84.4564			1.18593	55.7756		--	--	1.18593	39.7681	--	--	1.18593	33.5162	--	--	1.16166	62.8042
		1.21071	44.0096			1.21071	86.1411			1.21071	56.256		--	--	1.21071	40.689	--	--	1.21071	33.4617	--	--	1.18593	65.3641
		1.23601	44.1023			1.23601	87.9636			1.23601	57.7182		--	--	1.23601	40.4818	--	--	1.23601	33.8864	--	--	1.21071	67.3254
		1.26184	45.5867			1.26184	89.1777			1.26184	58.0728		--	--	1.26184	40.8116	--	--	1.26184	33.1006	--	--	1.23601	69.4704
		1.2882	45.4431			1.2882	88.4658			1.2882	57.3478		--	--	1.2882	39.7391	--	--	1.2882	32.2816	--	--	1.26184	72.8929
		1.31512	44.4606			1.31512	86.7343			1.31512	55.2441		--	--	1.31512	38.6654	--	--	1.31512	31.7638	--	--	1.2882	73.3126
		1.3426	43.0037			1.3426	83.3959			1.3426	53.6135		--	--	1.3426	36.0882	--	--	1.3426	29.8837	--	--	1.31512	72.6929
		1.37066	41.389			1.37066	79.897			1.37066	51.2362		--	--	1.37066	34.2558	--	--	1.37066	28.4121	--	--	1.3426	70.8349
		1.3993	38.7214			1.3993	75.0205			1.3993	48.0667		--	--	1.3993	32.6752	--	--	1.3993	27.1385	--	--	1.37066	67.9307
		1.42854	36.3644			1.42854	70.9294			1.42854	45.1637		--	--	1.42854	31.7496	--	--	1.42854	25.8411	--	--	1.3993	62.8872
		1.45839	34.4907			1.45839	66.4768			1.45839	42.9552		--	--	1.45839	30.5679	--	--	1.45839	24.5401	--	--	1.42854	59.3435
		1.48886	32.2916			1.48886	62.6822			1.48886	41.2566		--	--	1.48886	29.5131	--	--	1.48886	23.3659	--	--	1.45839	55.6713
		1.51997	31.1699			1.51997	60.0511			1.51997	39.3494		--	--	1.51997	28.1602	--	--	1.51997	22.3039	--	--	1.48886	52.3513
		1.55173	29.9602			1.55173	58.328			1.55173	37.7742		--	--	1.55173	27.1514	--	--	1.55173	21.8167	--	--	1.51997	49.0373
		1.58415	29.2155			1.58415	57.4561			1.58415	36.3145		--	--	1.58415	26.9035	--	--	1.58415	21.1692	--	--	1.55173	47.0199
		1.61726	28.8244			1.61726	56.0925			1.61726	35.3499		--	--	1.61726	25.8505	--	--	1.61726	20.7853	--	--	1.58415	46.3872
		1.65105	28.3371			1.65105	55.595			1.65105	34.2093		--	--	1.65105	24.9695	--	--	1.65105	20.388	--	--	1.61726	45.968
		1.68555	27.014			1.68555	54.0665			1.68555	33.9464		--	--	1.68555	24.736	--	--	1.68555	19.971	--	--	1.65105	45.052
		1.72077	25.5694			1.72077	52.1966			1.72077	32.8835		--	--	1.72077	23.7487	--	--	1.72077	19.3364	--	--	1.68555	43.5526
		1.75673	24.3333			1.75673	49.2502			1.75673	32.0048		--	--	1.75673	23.2454	--	--	1.75673	18.6271	--	--	1.72077	41.306
		1.79343	22.6473			1.79343	46.0909			1.79343	30.7046		--	--	1.79343	22.3236	--	--	1.79343	18.1027	--	--	1.75673	38.0435
		1.83091	21.5427			1.83091	43.7187			1.83091	29.0992		--	--	1.83091	20.9284	--	--	1.83091	17.214	--	--	1.79343	35.96
		1.86917	20.2363			1.86917	41.0368			1.86917	27.6133		--	--	1.86917	20.0859	--	--	1.86917	16.2952	--	--	1.83091	33.811
		1.90822	18.9461			1.90822	38.3351			1.90822	26.265		--	--	1.90822	19.359	--	--	1.90822	15.2589	--	--	1.86917	31.3827
		1.9481	18.1116			1.9481	35.7987			1.9481	24.6528		--	--	1.9481	17.7659	--	--	1.9481	14.3078	--	--	1.90822	29.4106
		1.9888	16.7442			1.9888	33.4074			1.9888	23.3381		--	--	1.9888	16.9993	--	--	1.9888	13.2318	--	--	1.9481	27.868
		2.03036	15.8971			2.03036	31.2619			2.03036	21.886		--	--	2.03036	16.1251	--	--	2.03036	12.5023	--	--	1.9888	26.5377
		2.07278	14.8667			2.07278	29.3676			2.07278	20.5077		--	--	2.07278	14.6667	--	--	2.07278	11.4948	--	--	2.03036	24.9531
		2.1161	13.6885			2.1161	27.2925			2.1161	19.1356		--	--	2.1161	13.969	--	--	2.1161	10.6741	--	--	2.07278	23.7046
		2.16031	12.559			2.16031	25.0417			2.16031	17.337		--	--	2.16031	12.8797	--	--	2.16031	9.69393	--	--	2.1161	22.1385
		2.20545	11.8434			2.20545	22.8744			2.20545	15.8149		--	--	2.20545	11.7387	--	--	2.20545	9.16268	--	--	2.16031	20.389
		2.25154	10.8537			2.25154	21.1058			2.25154	14.8055		--	--	2.25154	10.6992	--	--	2.25154	8.28789	--	--	2.20545	18.7717
		2.29858	10.3687			2.29858	20.2508			2.29858	13.6933		--	--	2.29858	9.92475	--	--	2.29858	7.75674	--	--	2.25154	17.6835
		2.34661	10.0924			2.34661	19.9733			2.34661	13.2286		--	--	2.34661	9.60286	--	--	2.34661	7.52381	--	--	2.29858	16.7127
		2.39565	9.85106			2.39565	19.6292			2.39565	12.4286		--	--	2.39565	9.06079	--	--	2.39565	7.09422	--	--	2.34661	16.2505
													--	--	--	--	--	--	--	--	--	--	2.39565	15.9301

## Sheet: Figure 4c
	p-p distance (Å)	μe (cm2/V/s)
AQx-2	3.605	0.00129
AQx-6	3.615	0.000537263
AQx-8	3.685	0.000379082

[truncated: 19 more sheets: Figure 4d, Figure 5c, Figure 5d, Tbale 1, Supplementary Figure 4, Supplementary Figure 5, Supplementary Figure 6, Supplementary Figure 8, Supplementary Figure 11, Supplementary Figure 12, Supplementary Figure 15, Supplementary Figure 17, Supplementary Figure 19a, Supplementary Figure 19b-d, Supplementary Figure 24, Supplementary Figure 29a, Supplementary Figure 29b, Supplementary Figure 29c, Supplementary Figure 29d]
